# Supplementary material for: School closures help reduce the spread of COVID-19: A pre- and post-intervention analysis in Pakistan
Source: PLOS Glob Public Health. 2022 Apr 20;2(4):e0000266. doi: 10.1371/journal.pgph.0000266 (PMC10021268; doi:10.1371/journal.pgph.0000266)
Supplement: S1 Data — (XLSX) [file pgph.0000266.s014.xlsx]

## Sheet: Poisson_30Days
Date	date_dum	new_cases	new_tests	city	posi_rate	first differences
2020-09-15		21	3052	Islamabad	0.688073
2020-09-15		46	982	Peshawar	4.68432	25
2020-09-16		22	2303	Islamabad	0.955276	-24
2020-09-16		19	724	Peshawar	2.62431	-3
2020-09-17		21	3052	Islamabad	0.688073	2
2020-09-17		22	954	Peshawar	2.30608	1
2020-09-18		28	3080	Islamabad	0.909091	6
2020-09-18		14	540	Peshawar	2.59259	-14
2020-09-19		53	3569	Islamabad	1.48501	39
2020-09-19		13	1121	Peshawar	1.15968	-40
2020-09-20		38	3210	Islamabad	1.1838	25
2020-09-20		11	1112	Peshawar	0.989209	-27
2020-09-21		38	4243	Islamabad	0.895593	27
2020-09-21		18	999	Peshawar	1.8018	-20
2020-09-22		45	3280	Islamabad	1.37195	27
2020-09-22		8	587	Peshawar	1.36286	-37
2020-09-23		39	3699	Islamabad	1.05434	31
2020-09-23		13	1977	Peshawar	0.657562	-26
2020-09-24		42	6149	Islamabad	0.683038	29
2020-09-24		14	2342	Peshawar	0.59778	-28
2020-09-25		36	3997	Islamabad	0.900676	22
2020-09-25		8	1603	Peshawar	0.499064	-28
2020-09-26		43	4097	Islamabad	1.04955	35
2020-09-26		18	1682	Peshawar	1.07015	-25
2020-09-27		73	4520	Islamabad	1.61504	55
2020-09-27		8	1664	Peshawar	0.480769	-65
2020-09-28		30	3544	Islamabad	0.846501	22
2020-09-28		19	1567	Peshawar	1.21251	-11
2020-09-29		62	4004	Islamabad	1.54845	43
2020-09-29		18	1057	Peshawar	1.70293	-44
2020-09-30		49	3442	Islamabad	1.42359	31
2020-09-30		9	942	Peshawar	0.955414	-40
2020-10-01		30	4678	Islamabad	0.6413	21
2020-10-01		13	1338	Peshawar	0.971599	-17
2020-10-02		39	2228	Islamabad	1.75045	26
2020-10-02		16	1472	Peshawar	1.08696	-23
2020-10-03		63	3550	Islamabad	1.77465	47
2020-10-03		43	1780	Peshawar	2.41573	-20
2020-10-04		53	4746	Islamabad	1.11673	10
2020-10-04		31	1436	Peshawar	2.15877	-22
2020-10-05		23	3053	Islamabad	0.753357	-8
2020-10-05		11	433	Peshawar	2.54042	-12
2020-10-06		56	4000	Islamabad	1.4	45
2020-10-06		19	1483	Peshawar	1.28119	-37
2020-10-07		91	2979	Islamabad	3.05472	72
2020-10-07		6	1377	Peshawar	0.43573	-85
2020-10-08		73	5398	Islamabad	1.35235	67
2020-10-08		24	1636	Peshawar	1.46699	-49
2020-10-09		113	4443	Islamabad	2.54333	89
2020-10-09		24	914	Peshawar	2.62582	-89
2020-10-10		88	4658	Islamabad	1.88922	64
2020-10-10		13	932	Peshawar	1.39485	-75
2020-10-11		86	4541	Islamabad	1.89386	73
2020-10-11		27	868	Peshawar	3.1106	-59
2020-10-12		35	2855	Islamabad	1.22592	8
2020-10-12		9	527	Peshawar	1.70778	-26
2020-10-13		97	4523	Islamabad	2.14459	88
2020-10-13		3	276	Peshawar	1.08696	-94
2020-10-14		98	4594	Islamabad	2.13322	95
2020-10-14		29	902	Peshawar	3.21508	-69
2020-10-15		155	4832	Islamabad	3.20778	126
2020-10-15		11	878	Peshawar	1.25285	-144
2020-10-16		100	4985	Islamabad	2.00602	89
2020-10-16		21	831	Peshawar	2.52708	-79
2020-10-17		132	5002	Islamabad	2.63894	111
2020-10-17		13	550	Peshawar	2.36364	-119
2020-10-18		83	4682	Islamabad	1.77275	70
2020-10-18		22	766	Peshawar	2.87206	-61
2020-10-19		73	2478	Islamabad	2.94592	51
2020-10-19		12	541	Peshawar	2.21811	-61
2020-10-20		118	3697	Islamabad	3.19178	106
2020-10-20		8	274	Peshawar	2.91971	-110
2020-10-21		122	3798	Islamabad	3.21222	114
2020-10-21		15	575	Peshawar	2.6087	-107
2020-10-22		129	4406	Islamabad	2.92783	114
2020-10-22		22	921	Peshawar	2.38871	-107
2020-10-23		140	4704	Islamabad	2.97619	118
2020-10-23		32	898	Peshawar	3.56347	-108
2020-10-24		186	4944	Islamabad	3.76214	154
2020-10-24		27	673	Peshawar	4.01189	-159
2020-10-25		157	4056	Islamabad	3.87081	130
2020-10-25		38	922	Peshawar	4.12148	-119
2020-10-26	0	91	2990	Islamabad	3.04348	53
2020-10-26	0	9	517	Peshawar	1.74081	-82
2020-10-27	0	169	3249	Islamabad	5.2016	160
2020-10-27	0	15	505	Peshawar	2.9703	-154
2020-10-28	0	119	4023	Islamabad	2.95799	104
2020-10-28	0	20	791	Peshawar	2.52845	-99
2020-10-29	0	154	4810	Islamabad	3.20166	134
2020-10-29	0	32	843	Peshawar	3.79597	-122
2020-10-30	0	140	5229	Islamabad	2.67738	108
2020-10-30	0	25	809	Peshawar	3.09023	-115
2020-10-31	0	224	3902	Islamabad	5.74065	199
2020-10-31	0	24	815	Peshawar	2.94479	-200
2020-11-01	0	152	4271	Islamabad	3.55889	128
2020-11-01	0	39	852	Peshawar	4.57746	-113
2020-11-02	0	119	2608	Islamabad	4.56288	80
2020-11-02	0	37	829	Peshawar	4.46321	-82
2020-11-03	0	154	4059	Islamabad	3.79404	117
2020-11-03	0	25	697	Peshawar	3.5868	-129
2020-11-04	0	228	2958	Islamabad	7.70791	203
2020-11-04	0	35	918	Peshawar	3.81264	-193
2020-11-05	0	223	6449	Islamabad	3.4579	188
2020-11-05	0	58	1007	Peshawar	5.75968	-165
2020-11-06	0	273	5740	Islamabad	4.7561	215
2020-11-06	0	51	936	Peshawar	5.44872	-222
2020-11-07	0	335	6496	Islamabad	5.15702	284
2020-11-07	0	38	889	Peshawar	4.27447	-297
2020-11-08	0	255	6290	Islamabad	4.05405	217
2020-11-08	0	48	826	Peshawar	5.81114	-207
2020-11-09	0	304	4065	Islamabad	7.47847	256
2020-11-09	0	101	1042	Peshawar	9.6929	-203
2020-11-10	0	249	5065	Islamabad	4.91609	148
2020-11-10	0	37	732	Peshawar	5.05464	-212
2020-11-11	0	322	5453	Islamabad	5.90501	285
2020-11-11	0	52	941	Peshawar	5.52604	-270
2020-11-12	0	333	6789	Islamabad	4.90499	281
2020-11-12	0	89	989	Peshawar	8.99899	-244
2020-11-13	0	357	7187	Islamabad	4.9673	268
2020-11-13	0	93	944	Peshawar	9.85169	-264
2020-11-14	0	411	6267	Islamabad	6.55816	318
2020-11-14	0	126	1150	Peshawar	10.9565	-285
2020-11-15	0	461	7420	Islamabad	6.21294	335
2020-11-15	0	147	1042	Peshawar	14.1075	-314
2020-11-16	0	224	7420	Islamabad	3.01887	77
2020-11-16	0	88	887	Peshawar	9.92108	-136
2020-11-17	0	226	1917	Islamabad	11.7893	138
2020-11-17	0	32	476	Peshawar	6.72269	-194
2020-11-18	0	427	5975	Islamabad	7.14644	395
2020-11-18	0	90	1250	Peshawar	7.2	-337
2020-11-19	0	407	6132	Islamabad	6.63731	317
2020-11-19	0	103	1201	Peshawar	8.57619	-304
2020-11-20	0	441	6153	Islamabad	7.16724	338
2020-11-20	0	163	1349	Peshawar	12.083	-278
2020-11-21	0	458	7025	Islamabad	6.51957	295
2020-11-21	0	154	1150	Peshawar	13.3913	-304
2020-11-22	0	392	7098	Islamabad	5.52268	238
2020-11-22	0	226	1265	Peshawar	17.8656	-166
2020-11-23	0	449	5550	Islamabad	8.09009	223
2020-11-23	0	188	985	Peshawar	19.0863	-261
2020-11-24	0	537	6804	Islamabad	7.89242	349
2020-11-24	0	83	642	Peshawar	12.9283	-454
2020-11-25	0	424	7158	Islamabad	5.92344	341
2020-11-25	0	165	1055	Peshawar	15.6398	-259
2020-11-26	1	576	8016	Islamabad	7.18563	411
2020-11-26	1	155	1123	Peshawar	13.8023	-421
2020-11-27	1	425	7282	Islamabad	5.83631	270
2020-11-27	1	238	1211	Peshawar	19.6532	-187
2020-11-28	1	447	7446	Islamabad	6.00322	209
2020-11-28	1	123	1213	Peshawar	10.1401	-324
2020-11-29	1	355	6699	Islamabad	5.2993	232
2020-11-29	1	107	962	Peshawar	11.1227	-248
2020-11-30	1	341	5149	Islamabad	6.62265	234
2020-11-30	1	174	962	Peshawar	18.0873	-167
2020-12-01	1	283	6553	Islamabad	4.31863	109
2020-12-01	1	74	378	Peshawar	19.5767	-209
2020-12-02	1	342	5008	Islamabad	6.82907	268
2020-12-02	1	133	1314	Peshawar	10.1218	-209
2020-12-03	1	417	6306	Islamabad	6.61275	284
2020-12-03	1	101	1101	Peshawar	9.17348	-316
2020-12-04	1	474	5805	Islamabad	8.16537	373
2020-12-04	1	209	1357	Peshawar	15.4016	-265
2020-12-05	1	353	6696	Islamabad	5.2718	144
2020-12-05	1	143	1345	Peshawar	10.632	-210
2020-12-06	1	422	6852	Islamabad	6.15879	279
2020-12-06	1	267	1667	Peshawar	16.0168	-155
2020-12-07	1	402	4901	Islamabad	8.20241	135
2020-12-07	1	284	1705	Peshawar	16.6569	-118
2020-12-08	1	245	5019	Islamabad	4.88145	-39
2020-12-08	1	112	751	Peshawar	14.9134	-133
2020-12-09	1	359	5719	Islamabad	6.27732	247
2020-12-09	1	179	1375	Peshawar	13.0182	-180
2020-12-10	1	275	5888	Islamabad	4.67052	96
2020-12-10	1	134	1261	Peshawar	10.6265	-141
2020-12-11	1	319	6629	Islamabad	4.81219	185
2020-12-11	1	196	1678	Peshawar	11.6806	-123
2020-12-12	1	286	6695	Islamabad	4.27184	90
2020-12-12	1	164	1090	Peshawar	15.0459	-122
2020-12-13	1	279	5965	Islamabad	4.67728	115
2020-12-13	1	305	1687	Peshawar	18.0794	26
2020-12-14	1	261	4080	Islamabad	6.39706	-44
2020-12-14	1	158	996	Peshawar	15.8635	-103
2020-12-15	1	205	4771	Islamabad	4.29679	47
2020-12-15	1	127	667	Peshawar	19.0405	-78
2020-12-16	1	158	5375	Islamabad	2.93953	31
2020-12-16	1	232	1451	Peshawar	15.989	74
2020-12-17	1	238	6589	Islamabad	3.61208	6
2020-12-17	1	184	1379	Peshawar	13.343	-54
2020-12-18	1	259	4755	Islamabad	5.4469	75
2020-12-18	1	214	2307	Peshawar	9.27612	-45
2020-12-19	1	205	5749	Islamabad	3.56584	-9
2020-12-19	1	235	2546	Peshawar	9.23016	30
2020-12-20	1	212	5403	Islamabad	3.92375	-23
2020-12-20	1	181	2503	Peshawar	7.23132	-31
2020-12-21	1	140	3916	Islamabad	3.57508	-41
2020-12-21	1	151	2374	Peshawar	6.36057	11
2020-12-22	1	159	4663	Islamabad	3.40982	8
2020-12-22	1	74	1835	Peshawar	4.0327	-85
2020-12-23	1	67	3770	Islamabad	1.77719	-7
2020-12-23	1	187	1856	Peshawar	10.0754	120
2020-12-24	1	238	4683	Islamabad	5.08221	51
2020-12-24	1	191	1743	Peshawar	10.9581	-47
2020-12-25	1	123	4092	Islamabad	3.00587	-68
2020-12-25	1	174	2474	Peshawar	7.03314	51
2020-12-26	1	137	3673	Islamabad	3.72992	-37
2020-12-26	1	119	2745	Peshawar	4.33515	-18
2020-12-27		136	3571	Islamabad	3.80846	17
2020-12-27		162	2322	Peshawar	6.97674	26
2020-12-28		155	2609	Islamabad	5.94097	-7
2020-12-28		130	2010	Peshawar	6.46766	-25
2020-12-29		118	4219	Islamabad	2.79687	-12
2020-12-29		110	2222	Peshawar	4.9505	-8
2020-12-30		166	4175	Islamabad	3.97605	56
2020-12-30		88	1220	Peshawar	7.21311	-78
2020-12-31		146	4433	Islamabad	3.29348	58
2020-12-31		160	1197	Peshawar	13.3668	14
2021-01-01		186	4449	Islamabad	4.18071	26
2021-01-01		156	1130	Peshawar	13.8053	-30
2021-01-02		132	3891	Islamabad	3.39244	-24
2021-01-02		168	1081	Peshawar	15.5412	36
2021-01-03		126	4043	Islamabad	3.1165	-42
2021-01-03		111	915	Peshawar	12.1311	-15
2021-01-04		117	2560	Islamabad	4.57031	6
2021-01-04		73	521	Peshawar	14.0115	-44
2021-01-05		132	3713	Islamabad	3.55508	59
2021-01-05		90	729	Peshawar	12.3457	-42
2021-01-06		136	4870	Islamabad	2.79261	46
2021-01-06		99	1135	Peshawar	8.72247	-37
2021-01-07		156	5167	Islamabad	3.01916	57
2021-01-07		115	1046	Peshawar	10.9943	-41
2021-01-08		155	4492	Islamabad	3.45058	40
2021-01-08		210	1668	Peshawar	12.5899	55
2021-01-09		128	4980	Islamabad	2.57028	-82
2021-01-09		77	1205	Peshawar	6.39004	-51
2021-01-10		150	4998	Islamabad	3.0012	73
2021-01-10		190	1514	Peshawar	12.5495	40
2021-01-11		122	3546	Islamabad	3.4405	-68
2021-01-11		159	1389	Peshawar	11.4471	37
2021-01-12		98	5263	Islamabad	1.86206	-61
2021-01-12		89	897	Peshawar	9.92196	-9
2021-01-13		122	5710	Islamabad	2.1366	33
2021-01-13		158	1592	Peshawar	9.92462	36
2021-01-14		162	5264	Islamabad	3.07751	4
2021-01-14		193	1783	Peshawar	10.8245	31
2021-01-15		125	5153	Islamabad	2.42577	-68
2021-01-15		172	1263	Peshawar	13.6184	47

## Sheet: Graph_trend
Date	date_dum	new_cases	new_tests	city	posi_rate	WeekNUM	WeekNUM2	Average
2020-09-15	0	21	3052	Islamabad	0.688073	38		0.972131
2020-09-16	0	22	2303	Islamabad	0.955276	38
2020-09-17	0	21	3052	Islamabad	0.688073	38
2020-09-18	0	28	3080	Islamabad	0.909091	38
2020-09-19	0	53	3569	Islamabad	1.48501	38
2020-09-20	0	38	3210	Islamabad	1.1838	38
2020-09-21	0	38	4243	Islamabad	0.895593	38
2020-09-22	0	45	3280	Islamabad	1.37195	39		1.07444
2020-09-23	0	39	3699	Islamabad	1.05434	39
2020-09-24	0	42	6149	Islamabad	0.683038	39
2020-09-25	0	36	3997	Islamabad	0.900676	39
2020-09-26	0	43	4097	Islamabad	1.04955	39
2020-09-27	0	73	4520	Islamabad	1.61504	39
2020-09-28	0	30	3544	Islamabad	0.846501	39
2020-09-29	0	62	4004	Islamabad	1.54845	40		1.28693
2020-09-30	0	49	3442	Islamabad	1.42359	40
2020-10-01	0	30	4678	Islamabad	0.6413	40
2020-10-02	0	39	2228	Islamabad	1.75045	40
2020-10-03	0	63	3550	Islamabad	1.77465	40
2020-10-04	0	53	4746	Islamabad	1.11673	40
2020-10-05	0	23	3053	Islamabad	0.753357	40
2020-10-06	0	56	4000	Islamabad	1.4	41		1.90848
2020-10-07	0	91	2979	Islamabad	3.05472	41
2020-10-08	0	73	5398	Islamabad	1.35235	41
2020-10-09	0	113	4443	Islamabad	2.54333	41
2020-10-10	0	88	4658	Islamabad	1.88922	41
2020-10-11	0	86	4541	Islamabad	1.89386	41
2020-10-12	0	35	2855	Islamabad	1.22592	41
2020-10-13	0	97	4523	Islamabad	2.14459	42		2.40703
2020-10-14	0	98	4594	Islamabad	2.13322	42
2020-10-15	0	155	4832	Islamabad	3.20778	42
2020-10-16	0	100	4985	Islamabad	2.00602	42
2020-10-17	0	132	5002	Islamabad	2.63894	42
2020-10-18	0	83	4682	Islamabad	1.77275	42
2020-10-19	0	73	2478	Islamabad	2.94592	42
2020-10-20	0	118	3697	Islamabad	3.19178	43		3.28349
2020-10-21	0	122	3798	Islamabad	3.21222	43
2020-10-22	0	129	4406	Islamabad	2.92783	43
2020-10-23	0	140	4704	Islamabad	2.97619	43
2020-10-24	0	186	4944	Islamabad	3.76214	43
2020-10-25	0	157	4056	Islamabad	3.87081	43
2020-10-26	0	91	2990	Islamabad	3.04348	43
2020-10-27	0	169	3249	Islamabad	5.2016	44		3.98586
2020-10-28	0	119	4023	Islamabad	2.95799	44
2020-10-29	0	154	4810	Islamabad	3.20166	44
2020-10-30	0	140	5229	Islamabad	2.67738	44
2020-10-31	0	224	3902	Islamabad	5.74065	44
2020-11-01	0	152	4271	Islamabad	3.55889	44
2020-11-02	0	119	2608	Islamabad	4.56288	44
2020-11-03	0	154	4059	Islamabad	3.79404	45		5.20079
2020-11-04	0	228	2958	Islamabad	7.70791	45
2020-11-05	0	223	6449	Islamabad	3.4579	45
2020-11-06	0	273	5740	Islamabad	4.7561	45
2020-11-07	0	335	6496	Islamabad	5.15702	45
2020-11-08	0	255	6290	Islamabad	4.05405	45
2020-11-09	0	304	4065	Islamabad	7.47847	45
2020-11-10	0	249	5065	Islamabad	4.91609	46		5.21191
2020-11-11	0	322	5453	Islamabad	5.90501	46
2020-11-12	0	333	6789	Islamabad	4.90499	46
2020-11-13	0	357	7187	Islamabad	4.9673	46
2020-11-14	0	411	6267	Islamabad	6.55816	46
2020-11-15	0	461	7420	Islamabad	6.21294	46
2020-11-16	0	224	7420	Islamabad	3.01887	46
2020-11-17	0	226	1917	Islamabad	11.7893	47		7.55323
2020-11-18	0	427	5975	Islamabad	7.14644	47
2020-11-19	0	407	6132	Islamabad	6.63731	47
2020-11-20	0	441	6153	Islamabad	7.16724	47
2020-11-21	0	458	7025	Islamabad	6.51957	47
2020-11-22	0	392	7098	Islamabad	5.52268	47
2020-11-23	0	449	5550	Islamabad	8.09009	47
2020-11-24	0	537	6804	Islamabad	7.89242	48		6.39471
2020-11-25	0	424	7158	Islamabad	5.92344	48
2020-11-26	0	576	8016	Islamabad	7.18563	48
2020-11-27	1	425	7282	Islamabad	5.83631	48
2020-11-28	1	447	7446	Islamabad	6.00322	48
2020-11-29	1	355	6699	Islamabad	5.2993	48
2020-11-30	1	341	5149	Islamabad	6.62265	48
2020-12-01	1	283	6553	Islamabad	4.31863	49		6.5084
2020-12-02	1	342	5008	Islamabad	6.82907	49
2020-12-03	1	417	6306	Islamabad	6.61275	49
2020-12-04	1	474	5805	Islamabad	8.16537	49
2020-12-05	1	353	6696	Islamabad	5.2718	49
2020-12-06	1	422	6852	Islamabad	6.15879	49
2020-12-07	1	402	4901	Islamabad	8.20241	49
2020-12-08	1	245	5019	Islamabad	4.88145	50		5.14109
2020-12-09	1	359	5719	Islamabad	6.27732	50
2020-12-10	1	275	5888	Islamabad	4.67052	50
2020-12-11	1	319	6629	Islamabad	4.81219	50
2020-12-12	1	286	6695	Islamabad	4.27184	50
2020-12-13	1	279	5965	Islamabad	4.67728	50
2020-12-14	1	261	4080	Islamabad	6.39706	50
2020-12-15	1	205	4771	Islamabad	4.29679	51		3.90857
2020-12-16	1	158	5375	Islamabad	2.93953	51
2020-12-17	1	238	6589	Islamabad	3.61208	51
2020-12-18	1	259	4755	Islamabad	5.4469	51
2020-12-19	1	205	5749	Islamabad	3.56584	51
2020-12-20	1	212	5403	Islamabad	3.92375	51
2020-12-21	1	140	3916	Islamabad	3.57508	51
2020-12-22	1	159	4663	Islamabad	3.40982	52		3.82206
2020-12-23	1	67	3770	Islamabad	1.77719	52
2020-12-24	1	238	4683	Islamabad	5.08221	52
2020-12-25	1	123	4092	Islamabad	3.00587	52
2020-12-26	1	137	3673	Islamabad	3.72992	52
2020-12-27	1	136	3571	Islamabad	3.80846	52
2020-12-28	1	155	2609	Islamabad	5.94097	52
2020-12-29	1	118	4219	Islamabad	2.79687	53		3.35547
2020-12-30	1	166	4175	Islamabad	3.97605	53
2020-12-31	1	146	4433	Islamabad	3.29348	53
2021-01-01	1	186	4449	Islamabad	4.18071	1		3.81499
2021-01-02	1	132	3891	Islamabad	3.39244	1
2021-01-03	1	126	4043	Islamabad	3.1165	1
2021-01-04	1	117	2560	Islamabad	4.57031	1
2021-01-05	1	132	3713	Islamabad	3.55508	2		3.11849
2021-01-06	1	136	4870	Islamabad	2.79261	2
2021-01-07	1	156	5167	Islamabad	3.01916	2
2021-01-08	1	155	4492	Islamabad	3.45058	2
2021-01-09	1	128	4980	Islamabad	2.57028	2
2021-01-10	1	150	4998	Islamabad	3.0012	2
2021-01-11	1	122	3546	Islamabad	3.4405	2
2021-01-12	1	98	5263	Islamabad	1.86206	3		2.37548
2021-01-13	1	122	5710	Islamabad	2.1366	3
2021-01-14	1	162	5264	Islamabad	3.07751	3
2021-01-15	1	125	5153	Islamabad	2.42577	3
2020-09-15	0	46	982	Peshawar	4.68432		38	2.30828
2020-09-16	0	19	724	Peshawar	2.62431		38
2020-09-17	0	22	954	Peshawar	2.30608		38
2020-09-18	0	14	540	Peshawar	2.59259		38
2020-09-19	0	13	1121	Peshawar	1.15968		38
2020-09-20	0	11	1112	Peshawar	0.989209		38
2020-09-21	0	18	999	Peshawar	1.8018		38
2020-09-22	0	8	587	Peshawar	1.36286		39	0.8401
2020-09-23	0	13	1977	Peshawar	0.657562		39
2020-09-24	0	14	2342	Peshawar	0.59778		39
2020-09-25	0	8	1603	Peshawar	0.499064		39
2020-09-26	0	18	1682	Peshawar	1.07015		39
2020-09-27	0	8	1664	Peshawar	0.480769		39
2020-09-28	0	19	1567	Peshawar	1.21251		39
2020-09-29	0	18	1057	Peshawar	1.70293		40	1.69026
2020-09-30	0	9	942	Peshawar	0.955414		40
2020-10-01	0	13	1338	Peshawar	0.971599		40
2020-10-02	0	16	1472	Peshawar	1.08696		40
2020-10-03	0	43	1780	Peshawar	2.41573		40
2020-10-04	0	31	1436	Peshawar	2.15877		40
2020-10-05	0	11	433	Peshawar	2.54042		40
2020-10-06	0	19	1483	Peshawar	1.28119		41	1.71757
2020-10-07	0	6	1377	Peshawar	0.43573		41
2020-10-08	0	24	1636	Peshawar	1.46699		41
2020-10-09	0	24	914	Peshawar	2.62582		41
2020-10-10	0	13	932	Peshawar	1.39485		41
2020-10-11	0	27	868	Peshawar	3.1106		41
2020-10-12	0	9	527	Peshawar	1.70778		41
2020-10-13	0	3	276	Peshawar	1.08696		42	2.2194
2020-10-14	0	29	902	Peshawar	3.21508		42
2020-10-15	0	11	878	Peshawar	1.25285		42
2020-10-16	0	21	831	Peshawar	2.52708		42
2020-10-17	0	13	550	Peshawar	2.36364		42
2020-10-18	0	22	766	Peshawar	2.87206		42
2020-10-19	0	12	541	Peshawar	2.21811		42
2020-10-20	0	8	274	Peshawar	2.91971		43	3.05068
2020-10-21	0	15	575	Peshawar	2.6087		43
2020-10-22	0	22	921	Peshawar	2.38871		43
2020-10-23	0	32	898	Peshawar	3.56347		43
2020-10-24	0	27	673	Peshawar	4.01189		43
2020-10-25	0	38	922	Peshawar	4.12148		43
2020-10-26	0	9	517	Peshawar	1.74081		43
2020-10-27	0	15	505	Peshawar	2.9703		44	3.48149
2020-10-28	0	20	791	Peshawar	2.52845		44
2020-10-29	0	32	843	Peshawar	3.79597		44
2020-10-30	0	25	809	Peshawar	3.09023		44
2020-10-31	0	24	815	Peshawar	2.94479		44
2020-11-01	0	39	852	Peshawar	4.57746		44
2020-11-02	0	37	829	Peshawar	4.46321		44
2020-11-03	0	25	697	Peshawar	3.5868		45	5.48376
2020-11-04	0	35	918	Peshawar	3.81264		45
2020-11-05	0	58	1007	Peshawar	5.75968		45
2020-11-06	0	51	936	Peshawar	5.44872		45
2020-11-07	0	38	889	Peshawar	4.27447		45
2020-11-08	0	48	826	Peshawar	5.81114		45
2020-11-09	0	101	1042	Peshawar	9.6929		45
2020-11-10	0	37	732	Peshawar	5.05464		46	9.20235
2020-11-11	0	52	941	Peshawar	5.52604		46
2020-11-12	0	89	989	Peshawar	8.99899		46
2020-11-13	0	93	944	Peshawar	9.85169		46
2020-11-14	0	126	1150	Peshawar	10.9565		46
2020-11-15	0	147	1042	Peshawar	14.1075		46
2020-11-16	0	88	887	Peshawar	9.92108		46
2020-11-17	0	32	476	Peshawar	6.72269		47	12.1322
2020-11-18	0	90	1250	Peshawar	7.2		47
2020-11-19	0	103	1201	Peshawar	8.57619		47
2020-11-20	0	163	1349	Peshawar	12.083		47
2020-11-21	0	154	1150	Peshawar	13.3913		47
2020-11-22	0	226	1265	Peshawar	17.8656		47
2020-11-23	0	188	985	Peshawar	19.0863		47
2020-11-24	0	83	642	Peshawar	12.9283		48	14.482
2020-11-25	0	165	1055	Peshawar	15.6398		48
2020-11-26	0	155	1123	Peshawar	13.8023		48
2020-11-27	1	238	1211	Peshawar	19.6532		48
2020-11-28	1	123	1213	Peshawar	10.1401		48
2020-11-29	1	107	962	Peshawar	11.1227		48
2020-11-30	1	174	962	Peshawar	18.0873		48
2020-12-01	1	74	378	Peshawar	19.5767		49	13.9399
2020-12-02	1	133	1314	Peshawar	10.1218		49
2020-12-03	1	101	1101	Peshawar	9.17348		49
2020-12-04	1	209	1357	Peshawar	15.4016		49
2020-12-05	1	143	1345	Peshawar	10.632		49
2020-12-06	1	267	1667	Peshawar	16.0168		49
2020-12-07	1	284	1705	Peshawar	16.6569		49
2020-12-08	1	112	751	Peshawar	14.9134		50	14.1753
2020-12-09	1	179	1375	Peshawar	13.0182		50
2020-12-10	1	134	1261	Peshawar	10.6265		50
2020-12-11	1	196	1678	Peshawar	11.6806		50
2020-12-12	1	164	1090	Peshawar	15.0459		50
2020-12-13	1	305	1687	Peshawar	18.0794		50
2020-12-14	1	158	996	Peshawar	15.8635		50
2020-12-15	1	127	667	Peshawar	19.0405		51	11.4958
2020-12-16	1	232	1451	Peshawar	15.989		51
2020-12-17	1	184	1379	Peshawar	13.343		51
2020-12-18	1	214	2307	Peshawar	9.27612		51
2020-12-19	1	235	2546	Peshawar	9.23016		51
2020-12-20	1	181	2503	Peshawar	7.23132		51
2020-12-21	1	151	2374	Peshawar	6.36057		51
2020-12-22	1	74	1835	Peshawar	4.0327		52	7.12556
2020-12-23	1	187	1856	Peshawar	10.0754		52
2020-12-24	1	191	1743	Peshawar	10.9581		52
2020-12-25	1	174	2474	Peshawar	7.03314		52
2020-12-26	1	119	2745	Peshawar	4.33515		52
2020-12-27	1	162	2322	Peshawar	6.97674		52
2020-12-28	1	130	2010	Peshawar	6.46766		52
2020-12-29	1	110	2222	Peshawar	4.9505		53	8.51012
2020-12-30	1	88	1220	Peshawar	7.21311		53
2020-12-31	1	160	1197	Peshawar	13.3668		53
2021-01-01	1	156	1130	Peshawar	13.8053		1	13.8723
2021-01-02	1	168	1081	Peshawar	15.5412		1
2021-01-03	1	111	915	Peshawar	12.1311		1
2021-01-04	1	73	521	Peshawar	14.0115		1
2021-01-05	1	90	729	Peshawar	12.3457		2	10.7199
2021-01-06	1	99	1135	Peshawar	8.72247		2
2021-01-07	1	115	1046	Peshawar	10.9943		2
2021-01-08	1	210	1668	Peshawar	12.5899		2
2021-01-09	1	77	1205	Peshawar	6.39004		2
2021-01-10	1	190	1514	Peshawar	12.5495		2
2021-01-11	1	159	1389	Peshawar	11.4471		2
2021-01-12	1	89	897	Peshawar	9.92196		3	11.0724
2021-01-13	1	158	1592	Peshawar	9.92462		3
2021-01-14	1	193	1783	Peshawar	10.8245		3
2021-01-15	1	172	1263	Peshawar	13.6184		3

## Sheet: OLS_14Days_Delay
Date	date_dum	new_cases	new_tests	city	posi_rate	days
2020-09-15		21	3052	Islamabad	0.688073
2020-09-15		46	982	Peshawar	4.68432
2020-09-16		22	2303	Islamabad	0.955276
2020-09-16		19	724	Peshawar	2.62431
2020-09-17		21	3052	Islamabad	0.688073
2020-09-17		22	954	Peshawar	2.30608
2020-09-18		28	3080	Islamabad	0.909091
2020-09-18		14	540	Peshawar	2.59259
2020-09-19		53	3569	Islamabad	1.48501
2020-09-19		13	1121	Peshawar	1.15968
2020-09-20		38	3210	Islamabad	1.1838
2020-09-20		11	1112	Peshawar	0.989209
2020-09-21		38	4243	Islamabad	0.895593
2020-09-21		18	999	Peshawar	1.8018
2020-09-22		45	3280	Islamabad	1.37195
2020-09-22		8	587	Peshawar	1.36286
2020-09-23		39	3699	Islamabad	1.05434
2020-09-23		13	1977	Peshawar	0.657562
2020-09-24		42	6149	Islamabad	0.683038
2020-09-24		14	2342	Peshawar	0.59778
2020-09-25		36	3997	Islamabad	0.900676
2020-09-25		8	1603	Peshawar	0.499064
2020-09-26		43	4097	Islamabad	1.04955
2020-09-26		18	1682	Peshawar	1.07015
2020-09-27		73	4520	Islamabad	1.61504
2020-09-27		8	1664	Peshawar	0.480769
2020-09-28		30	3544	Islamabad	0.846501
2020-09-28		19	1567	Peshawar	1.21251
2020-09-29		62	4004	Islamabad	1.54845
2020-09-29		18	1057	Peshawar	1.70293
2020-09-30		49	3442	Islamabad	1.42359
2020-09-30		9	942	Peshawar	0.955414
2020-10-01		30	4678	Islamabad	0.6413
2020-10-01		13	1338	Peshawar	0.971599
2020-10-02		39	2228	Islamabad	1.75045
2020-10-02		16	1472	Peshawar	1.08696
2020-10-03		63	3550	Islamabad	1.77465
2020-10-03		43	1780	Peshawar	2.41573
2020-10-04		53	4746	Islamabad	1.11673
2020-10-04		31	1436	Peshawar	2.15877
2020-10-05		23	3053	Islamabad	0.753357
2020-10-05		11	433	Peshawar	2.54042
2020-10-06		56	4000	Islamabad	1.4
2020-10-06		19	1483	Peshawar	1.28119
2020-10-07		91	2979	Islamabad	3.05472
2020-10-07		6	1377	Peshawar	0.43573
2020-10-08		73	5398	Islamabad	1.35235
2020-10-08		24	1636	Peshawar	1.46699
2020-10-09		113	4443	Islamabad	2.54333
2020-10-09		24	914	Peshawar	2.62582
2020-10-10		88	4658	Islamabad	1.88922
2020-10-10		13	932	Peshawar	1.39485
2020-10-11		86	4541	Islamabad	1.89386
2020-10-11		27	868	Peshawar	3.1106
2020-10-12		35	2855	Islamabad	1.22592
2020-10-12		9	527	Peshawar	1.70778
2020-10-13		97	4523	Islamabad	2.14459
2020-10-13		3	276	Peshawar	1.08696
2020-10-14		98	4594	Islamabad	2.13322
2020-10-14		29	902	Peshawar	3.21508
2020-10-15		155	4832	Islamabad	3.20778
2020-10-15		11	878	Peshawar	1.25285
2020-10-16		100	4985	Islamabad	2.00602
2020-10-16		21	831	Peshawar	2.52708
2020-10-17		132	5002	Islamabad	2.63894
2020-10-17		13	550	Peshawar	2.36364
2020-10-18		83	4682	Islamabad	1.77275
2020-10-18		22	766	Peshawar	2.87206
2020-10-19		73	2478	Islamabad	2.94592
2020-10-19		12	541	Peshawar	2.21811
2020-10-20		118	3697	Islamabad	3.19178
2020-10-20		8	274	Peshawar	2.91971
2020-10-21		122	3798	Islamabad	3.21222
2020-10-21		15	575	Peshawar	2.6087
2020-10-22		129	4406	Islamabad	2.92783
2020-10-22		22	921	Peshawar	2.38871
2020-10-23		140	4704	Islamabad	2.97619
2020-10-23		32	898	Peshawar	3.56347
2020-10-24		186	4944	Islamabad	3.76214
2020-10-24		27	673	Peshawar	4.01189
2020-10-25		157	4056	Islamabad	3.87081
2020-10-25		38	922	Peshawar	4.12148
2020-10-26		91	2990	Islamabad	3.04348
2020-10-26		9	517	Peshawar	1.74081
2020-10-27		169	3249	Islamabad	5.2016
2020-10-27		15	505	Peshawar	2.9703
2020-10-28		119	4023	Islamabad	2.95799
2020-10-28		20	791	Peshawar	2.52845
2020-10-29		154	4810	Islamabad	3.20166
2020-10-29		32	843	Peshawar	3.79597
2020-10-30		140	5229	Islamabad	2.67738
2020-10-30		25	809	Peshawar	3.09023
2020-10-31		224	3902	Islamabad	5.74065
2020-10-31		24	815	Peshawar	2.94479
2020-11-01		152	4271	Islamabad	3.55889
2020-11-01		39	852	Peshawar	4.57746
2020-11-02		119	2608	Islamabad	4.56288
2020-11-02		37	829	Peshawar	4.46321
2020-11-03		154	4059	Islamabad	3.79404
2020-11-03		25	697	Peshawar	3.5868
2020-11-04		228	2958	Islamabad	7.70791
2020-11-04		35	918	Peshawar	3.81264
2020-11-05		223	6449	Islamabad	3.4579
2020-11-05		58	1007	Peshawar	5.75968
2020-11-06		273	5740	Islamabad	4.7561
2020-11-06		51	936	Peshawar	5.44872
2020-11-07		335	6496	Islamabad	5.15702
2020-11-07		38	889	Peshawar	4.27447
2020-11-08		255	6290	Islamabad	4.05405
2020-11-08		48	826	Peshawar	5.81114
2020-11-09		304	4065	Islamabad	7.47847
2020-11-09		101	1042	Peshawar	9.6929
2020-11-10	0	249	5065	Islamabad	4.91609	1
2020-11-10	0	37	732	Peshawar	5.05464	1
2020-11-11	0	322	5453	Islamabad	5.90501	2
2020-11-11	0	52	941	Peshawar	5.52604	2
2020-11-12	0	333	6789	Islamabad	4.90499	3
2020-11-12	0	89	989	Peshawar	8.99899	3
2020-11-13	0	357	7187	Islamabad	4.9673	4
2020-11-13	0	93	944	Peshawar	9.85169	4
2020-11-14	0	411	6267	Islamabad	6.55816	5
2020-11-14	0	126	1150	Peshawar	10.9565	5
2020-11-15	0	461	7420	Islamabad	6.21294	6
2020-11-15	0	147	1042	Peshawar	14.1075	6
2020-11-16	0	224	7420	Islamabad	3.01887	7
2020-11-16	0	88	887	Peshawar	9.92108	7
2020-11-17	0	226	1917	Islamabad	11.7893	8
2020-11-17	0	32	476	Peshawar	6.72269	8
2020-11-18	0	427	5975	Islamabad	7.14644	9
2020-11-18	0	90	1250	Peshawar	7.2	9
2020-11-19	0	407	6132	Islamabad	6.63731	10
2020-11-19	0	103	1201	Peshawar	8.57619	10
2020-11-20	0	441	6153	Islamabad	7.16724	11
2020-11-20	0	163	1349	Peshawar	12.083	11
2020-11-21	0	458	7025	Islamabad	6.51957	12
2020-11-21	0	154	1150	Peshawar	13.3913	12
2020-11-22	0	392	7098	Islamabad	5.52268	13
2020-11-22	0	226	1265	Peshawar	17.8656	13
2020-11-23	0	449	5550	Islamabad	8.09009	14
2020-11-23	0	188	985	Peshawar	19.0863	14
2020-11-24	0	537	6804	Islamabad	7.89242	15
2020-11-24	0	83	642	Peshawar	12.9283	15
2020-11-25	0	424	7158	Islamabad	5.92344	16
2020-11-25	0	165	1055	Peshawar	15.6398	16
2020-11-26	0	576	8016	Islamabad	7.18563	17
2020-11-26	0	155	1123	Peshawar	13.8023	17
2020-11-27	0	425	7282	Islamabad	5.83631	18
2020-11-27	0	238	1211	Peshawar	19.6532	18
2020-11-28	0	447	7446	Islamabad	6.00322	19
2020-11-28	0	123	1213	Peshawar	10.1401	19
2020-11-29	0	355	6699	Islamabad	5.2993	20
2020-11-29	0	107	962	Peshawar	11.1227	20
2020-11-30	0	341	5149	Islamabad	6.62265	21
2020-11-30	0	174	962	Peshawar	18.0873	21
2020-12-01	0	283	6553	Islamabad	4.31863	22
2020-12-01	0	74	378	Peshawar	19.5767	22
2020-12-02	0	342	5008	Islamabad	6.82907	23
2020-12-02	0	133	1314	Peshawar	10.1218	23
2020-12-03	0	417	6306	Islamabad	6.61275	24
2020-12-03	0	101	1101	Peshawar	9.17348	24
2020-12-04	0	474	5805	Islamabad	8.16537	25
2020-12-04	0	209	1357	Peshawar	15.4016	25
2020-12-05	0	353	6696	Islamabad	5.2718	26
2020-12-05	0	143	1345	Peshawar	10.632	26
2020-12-06	0	422	6852	Islamabad	6.15879	27
2020-12-06	0	267	1667	Peshawar	16.0168	27
2020-12-07	0	402	4901	Islamabad	8.20241	28
2020-12-07	0	284	1705	Peshawar	16.6569	28
2020-12-08	0	245	5019	Islamabad	4.88145	29
2020-12-08	0	112	751	Peshawar	14.9134	29
2020-12-09	0	359	5719	Islamabad	6.27732	30
2020-12-09	0	179	1375	Peshawar	13.0182	30
2020-12-10	1	275	5888	Islamabad	4.67052	31
2020-12-10	1	134	1261	Peshawar	10.6265	31
2020-12-11	1	319	6629	Islamabad	4.81219	32
2020-12-11	1	196	1678	Peshawar	11.6806	32
2020-12-12	1	286	6695	Islamabad	4.27184	33
2020-12-12	1	164	1090	Peshawar	15.0459	33
2020-12-13	1	279	5965	Islamabad	4.67728	34
2020-12-13	1	305	1687	Peshawar	18.0794	34
2020-12-14	1	261	4080	Islamabad	6.39706	35
2020-12-14	1	158	996	Peshawar	15.8635	35
2020-12-15	1	205	4771	Islamabad	4.29679	36
2020-12-15	1	127	667	Peshawar	19.0405	36
2020-12-16	1	158	5375	Islamabad	2.93953	37
2020-12-16	1	232	1451	Peshawar	15.989	37
2020-12-17	1	238	6589	Islamabad	3.61208	38
2020-12-17	1	184	1379	Peshawar	13.343	38
2020-12-18	1	259	4755	Islamabad	5.4469	39
2020-12-18	1	214	2307	Peshawar	9.27612	39
2020-12-19	1	205	5749	Islamabad	3.56584	40
2020-12-19	1	235	2546	Peshawar	9.23016	40
2020-12-20	1	212	5403	Islamabad	3.92375	41
2020-12-20	1	181	2503	Peshawar	7.23132	41
2020-12-21	1	140	3916	Islamabad	3.57508	42
2020-12-21	1	151	2374	Peshawar	6.36057	42
2020-12-22	1	159	4663	Islamabad	3.40982	43
2020-12-22	1	74	1835	Peshawar	4.0327	43
2020-12-23	1	67	3770	Islamabad	1.77719	44
2020-12-23	1	187	1856	Peshawar	10.0754	44
2020-12-24	1	238	4683	Islamabad	5.08221	45
2020-12-24	1	191	1743	Peshawar	10.9581	45
2020-12-25	1	123	4092	Islamabad	3.00587	46
2020-12-25	1	174	2474	Peshawar	7.03314	46
2020-12-26	1	137	3673	Islamabad	3.72992	47
2020-12-26	1	119	2745	Peshawar	4.33515	47
2020-12-27	1	136	3571	Islamabad	3.80846	48
2020-12-27	1	162	2322	Peshawar	6.97674	48
2020-12-28	1	155	2609	Islamabad	5.94097	49
2020-12-28	1	130	2010	Peshawar	6.46766	49
2020-12-29	1	118	4219	Islamabad	2.79687	50
2020-12-29	1	110	2222	Peshawar	4.9505	50
2020-12-30	1	166	4175	Islamabad	3.97605	51
2020-12-30	1	88	1220	Peshawar	7.21311	51
2020-12-31	1	146	4433	Islamabad	3.29348	52
2020-12-31	1	160	1197	Peshawar	13.3668	52
2021-01-01	1	186	4449	Islamabad	4.18071	53
2021-01-01	1	156	1130	Peshawar	13.8053	53
2021-01-02	1	132	3891	Islamabad	3.39244	54
2021-01-02	1	168	1081	Peshawar	15.5412	54
2021-01-03	1	126	4043	Islamabad	3.1165	55
2021-01-03	1	111	915	Peshawar	12.1311	55
2021-01-04	1	117	2560	Islamabad	4.57031	56
2021-01-04	1	73	521	Peshawar	14.0115	56
2021-01-05	1	132	3713	Islamabad	3.55508	57
2021-01-05	1	90	729	Peshawar	12.3457	57
2021-01-06	1	136	4870	Islamabad	2.79261	58
2021-01-06	1	99	1135	Peshawar	8.72247	58
2021-01-07	1	156	5167	Islamabad	3.01916	59
2021-01-07	1	115	1046	Peshawar	10.9943	59
2021-01-08	1	155	4492	Islamabad	3.45058	60
2021-01-08	1	210	1668	Peshawar	12.5899	60
2021-01-09		128	4980	Islamabad	2.57028
2021-01-09		77	1205	Peshawar	6.39004
2021-01-10		150	4998	Islamabad	3.0012
2021-01-10		190	1514	Peshawar	12.5495
2021-01-11		122	3546	Islamabad	3.4405
2021-01-11		159	1389	Peshawar	11.4471
2021-01-12		98	5263	Islamabad	1.86206
2021-01-12		89	897	Peshawar	9.92196
2021-01-13		122	5710	Islamabad	2.1366
2021-01-13		158	1592	Peshawar	9.92462
2021-01-14		162	5264	Islamabad	3.07751
2021-01-14		193	1783	Peshawar	10.8245
2021-01-15		125	5153	Islamabad	2.42577
2021-01-15		172	1263	Peshawar	13.6184

## Sheet: Regression_10Days_Delay
Date	date_dum	new_cases	new_tests	city	posi_rate	time
2020-09-15		21	3052	Islamabad	0.688073
2020-09-16		22	2303	Islamabad	0.955276
2020-09-17		21	3052	Islamabad	0.688073
2020-09-18		28	3080	Islamabad	0.909091
2020-09-19		53	3569	Islamabad	1.48501
2020-09-20		38	3210	Islamabad	1.1838
2020-09-21		38	4243	Islamabad	0.895593
2020-09-22		45	3280	Islamabad	1.37195
2020-09-23		39	3699	Islamabad	1.05434
2020-09-24		42	6149	Islamabad	0.683038
2020-09-25		36	3997	Islamabad	0.900676
2020-09-26		43	4097	Islamabad	1.04955
2020-09-27		73	4520	Islamabad	1.61504
2020-09-28		30	3544	Islamabad	0.846501
2020-09-29		62	4004	Islamabad	1.54845
2020-09-30		49	3442	Islamabad	1.42359
2020-10-01		30	4678	Islamabad	0.6413
2020-10-02		39	2228	Islamabad	1.75045
2020-10-03		63	3550	Islamabad	1.77465
2020-10-04		53	4746	Islamabad	1.11673
2020-10-05		23	3053	Islamabad	0.753357
2020-10-06		56	4000	Islamabad	1.4
2020-10-07		91	2979	Islamabad	3.05472
2020-10-08		73	5398	Islamabad	1.35235
2020-10-09		113	4443	Islamabad	2.54333
2020-10-10		88	4658	Islamabad	1.88922
2020-10-11		86	4541	Islamabad	1.89386
2020-10-12		35	2855	Islamabad	1.22592
2020-10-13		97	4523	Islamabad	2.14459
2020-10-14		98	4594	Islamabad	2.13322
2020-10-15		155	4832	Islamabad	3.20778
2020-10-16		100	4985	Islamabad	2.00602
2020-10-17		132	5002	Islamabad	2.63894
2020-10-18		83	4682	Islamabad	1.77275
2020-10-19		73	2478	Islamabad	2.94592
2020-10-20		118	3697	Islamabad	3.19178
2020-10-21		122	3798	Islamabad	3.21222
2020-10-22		129	4406	Islamabad	2.92783
2020-10-23		140	4704	Islamabad	2.97619
2020-10-24		186	4944	Islamabad	3.76214
2020-10-25		157	4056	Islamabad	3.87081
2020-10-26		91	2990	Islamabad	3.04348
2020-10-27		169	3249	Islamabad	5.2016
2020-10-28		119	4023	Islamabad	2.95799
2020-10-29		154	4810	Islamabad	3.20166
2020-10-30		140	5229	Islamabad	2.67738
2020-10-31		224	3902	Islamabad	5.74065
2020-11-01		152	4271	Islamabad	3.55889
2020-11-02		119	2608	Islamabad	4.56288
2020-11-03		154	4059	Islamabad	3.79404
2020-11-04		228	2958	Islamabad	7.70791
2020-11-05		223	6449	Islamabad	3.4579
2020-11-06	0	273	5740	Islamabad	4.7561	1
2020-11-07	0	335	6496	Islamabad	5.15702	2
2020-11-08	0	255	6290	Islamabad	4.05405	3
2020-11-09	0	304	4065	Islamabad	7.47847	4
2020-11-10	0	249	5065	Islamabad	4.91609	5
2020-11-11	0	322	5453	Islamabad	5.90501	6
2020-11-12	0	333	6789	Islamabad	4.90499	7
2020-11-13	0	357	7187	Islamabad	4.9673	8
2020-11-14	0	411	6267	Islamabad	6.55816	9
2020-11-15	0	461	7420	Islamabad	6.21294	10
2020-11-16	0	224	7420	Islamabad	3.01887	11
2020-11-17	0	226	1917	Islamabad	11.7893	12
2020-11-18	0	427	5975	Islamabad	7.14644	13
2020-11-19	0	407	6132	Islamabad	6.63731	14
2020-11-20	0	441	6153	Islamabad	7.16724	15
2020-11-21	0	458	7025	Islamabad	6.51957	16
2020-11-22	0	392	7098	Islamabad	5.52268	17
2020-11-23	0	449	5550	Islamabad	8.09009	18
2020-11-24	0	537	6804	Islamabad	7.89242	19
2020-11-25	0	424	7158	Islamabad	5.92344	20
2020-11-26	0	576	8016	Islamabad	7.18563	21
2020-11-27	0	425	7282	Islamabad	5.83631	22
2020-11-28	0	447	7446	Islamabad	6.00322	23
2020-11-29	0	355	6699	Islamabad	5.2993	24
2020-11-30	0	341	5149	Islamabad	6.62265	25
2020-12-01	0	283	6553	Islamabad	4.31863	26
2020-12-02	0	342	5008	Islamabad	6.82907	27
2020-12-03	0	417	6306	Islamabad	6.61275	28
2020-12-04	0	474	5805	Islamabad	8.16537	29
2020-12-05	0	353	6696	Islamabad	5.2718	30
2020-12-06	1	422	6852	Islamabad	6.15879	31
2020-12-07	1	402	4901	Islamabad	8.20241	32
2020-12-08	1	245	5019	Islamabad	4.88145	33
2020-12-09	1	359	5719	Islamabad	6.27732	34
2020-12-10	1	275	5888	Islamabad	4.67052	35
2020-12-11	1	319	6629	Islamabad	4.81219	36
2020-12-12	1	286	6695	Islamabad	4.27184	37
2020-12-13	1	279	5965	Islamabad	4.67728	38
2020-12-14	1	261	4080	Islamabad	6.39706	39
2020-12-15	1	205	4771	Islamabad	4.29679	40
2020-12-16	1	158	5375	Islamabad	2.93953	41
2020-12-17	1	238	6589	Islamabad	3.61208	42
2020-12-18	1	259	4755	Islamabad	5.4469	43
2020-12-19	1	205	5749	Islamabad	3.56584	44
2020-12-20	1	212	5403	Islamabad	3.92375	45
2020-12-21	1	140	3916	Islamabad	3.57508	46
2020-12-22	1	159	4663	Islamabad	3.40982	47
2020-12-23	1	67	3770	Islamabad	1.77719	48
2020-12-24	1	238	4683	Islamabad	5.08221	49
2020-12-25	1	123	4092	Islamabad	3.00587	50
2020-12-26	1	137	3673	Islamabad	3.72992	51
2020-12-27	1	136	3571	Islamabad	3.80846	52
2020-12-28	1	155	2609	Islamabad	5.94097	53
2020-12-29	1	118	4219	Islamabad	2.79687	54
2020-12-30	1	166	4175	Islamabad	3.97605	55
2020-12-31	1	146	4433	Islamabad	3.29348	56
2021-01-01	1	186	4449	Islamabad	4.18071	57
2021-01-02	1	132	3891	Islamabad	3.39244	58
2021-01-03	1	126	4043	Islamabad	3.1165	59
2021-01-04	1	117	2560	Islamabad	4.57031	60
2021-01-05		132	3713	Islamabad	3.55508
2021-01-06		136	4870	Islamabad	2.79261
2021-01-07		156	5167	Islamabad	3.01916
2021-01-08		155	4492	Islamabad	3.45058
2021-01-09		128	4980	Islamabad	2.57028
2021-01-10		150	4998	Islamabad	3.0012
2021-01-11		122	3546	Islamabad	3.4405
2021-01-12		98	5263	Islamabad	1.86206
2021-01-13		122	5710	Islamabad	2.1366
2021-01-14		162	5264	Islamabad	3.07751
2021-01-15		125	5153	Islamabad	2.42577
2020-09-15		46	982	Peshawar	4.68432
2020-09-16		19	724	Peshawar	2.62431
2020-09-17		22	954	Peshawar	2.30608
2020-09-18		14	540	Peshawar	2.59259
2020-09-19		13	1121	Peshawar	1.15968
2020-09-20		11	1112	Peshawar	0.989209
2020-09-21		18	999	Peshawar	1.8018
2020-09-22		8	587	Peshawar	1.36286
2020-09-23		13	1977	Peshawar	0.657562
2020-09-24		14	2342	Peshawar	0.59778
2020-09-25		8	1603	Peshawar	0.499064
2020-09-26		18	1682	Peshawar	1.07015
2020-09-27		8	1664	Peshawar	0.480769
2020-09-28		19	1567	Peshawar	1.21251
2020-09-29		18	1057	Peshawar	1.70293
2020-09-30		9	942	Peshawar	0.955414
2020-10-01		13	1338	Peshawar	0.971599
2020-10-02		16	1472	Peshawar	1.08696
2020-10-03		43	1780	Peshawar	2.41573
2020-10-04		31	1436	Peshawar	2.15877
2020-10-05		11	433	Peshawar	2.54042
2020-10-06		19	1483	Peshawar	1.28119
2020-10-07		6	1377	Peshawar	0.43573
2020-10-08		24	1636	Peshawar	1.46699
2020-10-09		24	914	Peshawar	2.62582
2020-10-10		13	932	Peshawar	1.39485
2020-10-11		27	868	Peshawar	3.1106
2020-10-12		9	527	Peshawar	1.70778
2020-10-13		3	276	Peshawar	1.08696
2020-10-14		29	902	Peshawar	3.21508
2020-10-15		11	878	Peshawar	1.25285
2020-10-16		21	831	Peshawar	2.52708
2020-10-17		13	550	Peshawar	2.36364
2020-10-18		22	766	Peshawar	2.87206
2020-10-19		12	541	Peshawar	2.21811
2020-10-20		8	274	Peshawar	2.91971
2020-10-21		15	575	Peshawar	2.6087
2020-10-22		22	921	Peshawar	2.38871
2020-10-23		32	898	Peshawar	3.56347
2020-10-24		27	673	Peshawar	4.01189
2020-10-25		38	922	Peshawar	4.12148
2020-10-26		9	517	Peshawar	1.74081
2020-10-27		15	505	Peshawar	2.9703
2020-10-28		20	791	Peshawar	2.52845
2020-10-29		32	843	Peshawar	3.79597
2020-10-30		25	809	Peshawar	3.09023
2020-10-31		24	815	Peshawar	2.94479
2020-11-01		39	852	Peshawar	4.57746
2020-11-02		37	829	Peshawar	4.46321
2020-11-03		25	697	Peshawar	3.5868
2020-11-04		35	918	Peshawar	3.81264
2020-11-05		58	1007	Peshawar	5.75968
2020-11-06	0	51	936	Peshawar	5.44872	1
2020-11-07	0	38	889	Peshawar	4.27447	2
2020-11-08	0	48	826	Peshawar	5.81114	3
2020-11-09	0	101	1042	Peshawar	9.6929	4
2020-11-10	0	37	732	Peshawar	5.05464	5
2020-11-11	0	52	941	Peshawar	5.52604	6
2020-11-12	0	89	989	Peshawar	8.99899	7
2020-11-13	0	93	944	Peshawar	9.85169	8
2020-11-14	0	126	1150	Peshawar	10.9565	9
2020-11-15	0	147	1042	Peshawar	14.1075	10
2020-11-16	0	88	887	Peshawar	9.92108	11
2020-11-17	0	32	476	Peshawar	6.72269	12
2020-11-18	0	90	1250	Peshawar	7.2	13
2020-11-19	0	103	1201	Peshawar	8.57619	14
2020-11-20	0	163	1349	Peshawar	12.083	15
2020-11-21	0	154	1150	Peshawar	13.3913	16
2020-11-22	0	226	1265	Peshawar	17.8656	17
2020-11-23	0	188	985	Peshawar	19.0863	18
2020-11-24	0	83	642	Peshawar	12.9283	19
2020-11-25	0	165	1055	Peshawar	15.6398	20
2020-11-26	0	155	1123	Peshawar	13.8023	21
2020-11-27	0	238	1211	Peshawar	19.6532	22
2020-11-28	0	123	1213	Peshawar	10.1401	23
2020-11-29	0	107	962	Peshawar	11.1227	24
2020-11-30	0	174	962	Peshawar	18.0873	25
2020-12-01	0	74	378	Peshawar	19.5767	26
2020-12-02	0	133	1314	Peshawar	10.1218	27
2020-12-03	0	101	1101	Peshawar	9.17348	28
2020-12-04	0	209	1357	Peshawar	15.4016	29
2020-12-05	0	143	1345	Peshawar	10.632	30
2020-12-06	1	267	1667	Peshawar	16.0168	31
2020-12-07	1	284	1705	Peshawar	16.6569	32
2020-12-08	1	112	751	Peshawar	14.9134	33
2020-12-09	1	179	1375	Peshawar	13.0182	34
2020-12-10	1	134	1261	Peshawar	10.6265	35
2020-12-11	1	196	1678	Peshawar	11.6806	36
2020-12-12	1	164	1090	Peshawar	15.0459	37
2020-12-13	1	305	1687	Peshawar	18.0794	38
2020-12-14	1	158	996	Peshawar	15.8635	39
2020-12-15	1	127	667	Peshawar	19.0405	40
2020-12-16	1	232	1451	Peshawar	15.989	41
2020-12-17	1	184	1379	Peshawar	13.343	42
2020-12-18	1	214	2307	Peshawar	9.27612	43
2020-12-19	1	235	2546	Peshawar	9.23016	44
2020-12-20	1	181	2503	Peshawar	7.23132	45
2020-12-21	1	151	2374	Peshawar	6.36057	46
2020-12-22	1	74	1835	Peshawar	4.0327	47
2020-12-23	1	187	1856	Peshawar	10.0754	48
2020-12-24	1	191	1743	Peshawar	10.9581	49
2020-12-25	1	174	2474	Peshawar	7.03314	50
2020-12-26	1	119	2745	Peshawar	4.33515	51
2020-12-27	1	162	2322	Peshawar	6.97674	52
2020-12-28	1	130	2010	Peshawar	6.46766	53
2020-12-29	1	110	2222	Peshawar	4.9505	54
2020-12-30	1	88	1220	Peshawar	7.21311	55
2020-12-31	1	160	1197	Peshawar	13.3668	56
2021-01-01	1	156	1130	Peshawar	13.8053	57
2021-01-02	1	168	1081	Peshawar	15.5412	58
2021-01-03	1	111	915	Peshawar	12.1311	59
2021-01-04	1	73	521	Peshawar	14.0115	60
2021-01-05		90	729	Peshawar	12.3457
2021-01-06		99	1135	Peshawar	8.72247
2021-01-07		115	1046	Peshawar	10.9943
2021-01-08		210	1668	Peshawar	12.5899
2021-01-09		77	1205	Peshawar	6.39004
2021-01-10		190	1514	Peshawar	12.5495
2021-01-11		159	1389	Peshawar	11.4471
2021-01-12		89	897	Peshawar	9.92196
2021-01-13		158	1592	Peshawar	9.92462
2021-01-14		193	1783	Peshawar	10.8245
2021-01-15		172	1263	Peshawar	13.6184

## Sheet: Regression_20Days_delay
Date	date_dum	new_cases	new_tests	city	posi_rate	time
2020-09-15		21	3052	Islamabad	0.688073
2020-09-15		46	982	Peshawar	4.68432
2020-09-16		22	2303	Islamabad	0.955276
2020-09-16		19	724	Peshawar	2.62431
2020-09-17		21	3052	Islamabad	0.688073
2020-09-17		22	954	Peshawar	2.30608
2020-09-18		28	3080	Islamabad	0.909091
2020-09-18		14	540	Peshawar	2.59259
2020-09-19		53	3569	Islamabad	1.48501
2020-09-19		13	1121	Peshawar	1.15968
2020-09-20		38	3210	Islamabad	1.1838
2020-09-20		11	1112	Peshawar	0.989209
2020-09-21		38	4243	Islamabad	0.895593
2020-09-21		18	999	Peshawar	1.8018
2020-09-22		45	3280	Islamabad	1.37195
2020-09-22		8	587	Peshawar	1.36286
2020-09-23		39	3699	Islamabad	1.05434
2020-09-23		13	1977	Peshawar	0.657562
2020-09-24		42	6149	Islamabad	0.683038
2020-09-24		14	2342	Peshawar	0.59778
2020-09-25		36	3997	Islamabad	0.900676
2020-09-25		8	1603	Peshawar	0.499064
2020-09-26		43	4097	Islamabad	1.04955
2020-09-26		18	1682	Peshawar	1.07015
2020-09-27		73	4520	Islamabad	1.61504
2020-09-27		8	1664	Peshawar	0.480769
2020-09-28		30	3544	Islamabad	0.846501
2020-09-28		19	1567	Peshawar	1.21251
2020-09-29		62	4004	Islamabad	1.54845
2020-09-29		18	1057	Peshawar	1.70293
2020-09-30		49	3442	Islamabad	1.42359
2020-09-30		9	942	Peshawar	0.955414
2020-10-01		30	4678	Islamabad	0.6413
2020-10-01		13	1338	Peshawar	0.971599
2020-10-02		39	2228	Islamabad	1.75045
2020-10-02		16	1472	Peshawar	1.08696
2020-10-03		63	3550	Islamabad	1.77465
2020-10-03		43	1780	Peshawar	2.41573
2020-10-04		53	4746	Islamabad	1.11673
2020-10-04		31	1436	Peshawar	2.15877
2020-10-05		23	3053	Islamabad	0.753357
2020-10-05		11	433	Peshawar	2.54042
2020-10-06		56	4000	Islamabad	1.4
2020-10-06		19	1483	Peshawar	1.28119
2020-10-07		91	2979	Islamabad	3.05472
2020-10-07		6	1377	Peshawar	0.43573
2020-10-08		73	5398	Islamabad	1.35235
2020-10-08		24	1636	Peshawar	1.46699
2020-10-09		113	4443	Islamabad	2.54333
2020-10-09		24	914	Peshawar	2.62582
2020-10-10		88	4658	Islamabad	1.88922
2020-10-10		13	932	Peshawar	1.39485
2020-10-11		86	4541	Islamabad	1.89386
2020-10-11		27	868	Peshawar	3.1106
2020-10-12		35	2855	Islamabad	1.22592
2020-10-12		9	527	Peshawar	1.70778
2020-10-13		97	4523	Islamabad	2.14459
2020-10-13		3	276	Peshawar	1.08696
2020-10-14		98	4594	Islamabad	2.13322
2020-10-14		29	902	Peshawar	3.21508
2020-10-15		155	4832	Islamabad	3.20778
2020-10-15		11	878	Peshawar	1.25285
2020-10-16		100	4985	Islamabad	2.00602
2020-10-16		21	831	Peshawar	2.52708
2020-10-17		132	5002	Islamabad	2.63894
2020-10-17		13	550	Peshawar	2.36364
2020-10-18		83	4682	Islamabad	1.77275
2020-10-18		22	766	Peshawar	2.87206
2020-10-19		73	2478	Islamabad	2.94592
2020-10-19		12	541	Peshawar	2.21811
2020-10-20		118	3697	Islamabad	3.19178
2020-10-20		8	274	Peshawar	2.91971
2020-10-21		122	3798	Islamabad	3.21222
2020-10-21		15	575	Peshawar	2.6087
2020-10-22		129	4406	Islamabad	2.92783
2020-10-22		22	921	Peshawar	2.38871
2020-10-23		140	4704	Islamabad	2.97619
2020-10-23		32	898	Peshawar	3.56347
2020-10-24		186	4944	Islamabad	3.76214
2020-10-24		27	673	Peshawar	4.01189
2020-10-25		157	4056	Islamabad	3.87081
2020-10-25		38	922	Peshawar	4.12148
2020-10-26		91	2990	Islamabad	3.04348
2020-10-26		9	517	Peshawar	1.74081
2020-10-27		169	3249	Islamabad	5.2016
2020-10-27		15	505	Peshawar	2.9703
2020-10-28		119	4023	Islamabad	2.95799
2020-10-28		20	791	Peshawar	2.52845
2020-10-29		154	4810	Islamabad	3.20166
2020-10-29		32	843	Peshawar	3.79597
2020-10-30		140	5229	Islamabad	2.67738
2020-10-30		25	809	Peshawar	3.09023
2020-10-31		224	3902	Islamabad	5.74065
2020-10-31		24	815	Peshawar	2.94479
2020-11-01		152	4271	Islamabad	3.55889
2020-11-01		39	852	Peshawar	4.57746
2020-11-02		119	2608	Islamabad	4.56288
2020-11-02		37	829	Peshawar	4.46321
2020-11-03		154	4059	Islamabad	3.79404
2020-11-03		25	697	Peshawar	3.5868
2020-11-04		228	2958	Islamabad	7.70791
2020-11-04		35	918	Peshawar	3.81264
2020-11-05		223	6449	Islamabad	3.4579
2020-11-05		58	1007	Peshawar	5.75968
2020-11-06		273	5740	Islamabad	4.7561
2020-11-06		51	936	Peshawar	5.44872
2020-11-07		335	6496	Islamabad	5.15702
2020-11-07		38	889	Peshawar	4.27447
2020-11-08		255	6290	Islamabad	4.05405
2020-11-08		48	826	Peshawar	5.81114
2020-11-09		304	4065	Islamabad	7.47847
2020-11-09		101	1042	Peshawar	9.6929
2020-11-10		249	5065	Islamabad	4.91609
2020-11-10		37	732	Peshawar	5.05464
2020-11-11		322	5453	Islamabad	5.90501
2020-11-11		52	941	Peshawar	5.52604
2020-11-12		333	6789	Islamabad	4.90499
2020-11-12		89	989	Peshawar	8.99899
2020-11-13		357	7187	Islamabad	4.9673
2020-11-13		93	944	Peshawar	9.85169
2020-11-14		411	6267	Islamabad	6.55816
2020-11-14		126	1150	Peshawar	10.9565
2020-11-15		461	7420	Islamabad	6.21294
2020-11-15		147	1042	Peshawar	14.1075
2020-11-16	0	224	7420	Islamabad	3.01887	1
2020-11-16	0	88	887	Peshawar	9.92108	1
2020-11-17	0	226	1917	Islamabad	11.7893	2
2020-11-17	0	32	476	Peshawar	6.72269	2
2020-11-18	0	427	5975	Islamabad	7.14644	3
2020-11-18	0	90	1250	Peshawar	7.2	3
2020-11-19	0	407	6132	Islamabad	6.63731	4
2020-11-19	0	103	1201	Peshawar	8.57619	4
2020-11-20	0	441	6153	Islamabad	7.16724	5
2020-11-20	0	163	1349	Peshawar	12.083	5
2020-11-21	0	458	7025	Islamabad	6.51957	6
2020-11-21	0	154	1150	Peshawar	13.3913	6
2020-11-22	0	392	7098	Islamabad	5.52268	7
2020-11-22	0	226	1265	Peshawar	17.8656	7
2020-11-23	0	449	5550	Islamabad	8.09009	8
2020-11-23	0	188	985	Peshawar	19.0863	8
2020-11-24	0	537	6804	Islamabad	7.89242	9
2020-11-24	0	83	642	Peshawar	12.9283	9
2020-11-25	0	424	7158	Islamabad	5.92344	10
2020-11-25	0	165	1055	Peshawar	15.6398	10
2020-11-26	0	576	8016	Islamabad	7.18563	11
2020-11-26	0	155	1123	Peshawar	13.8023	11
2020-11-27	0	425	7282	Islamabad	5.83631	12
2020-11-27	0	238	1211	Peshawar	19.6532	12
2020-11-28	0	447	7446	Islamabad	6.00322	13
2020-11-28	0	123	1213	Peshawar	10.1401	13
2020-11-29	0	355	6699	Islamabad	5.2993	14
2020-11-29	0	107	962	Peshawar	11.1227	14
2020-11-30	0	341	5149	Islamabad	6.62265	15
2020-11-30	0	174	962	Peshawar	18.0873	15
2020-12-01	0	283	6553	Islamabad	4.31863	16
2020-12-01	0	74	378	Peshawar	19.5767	16
2020-12-02	0	342	5008	Islamabad	6.82907	17
2020-12-02	0	133	1314	Peshawar	10.1218	17
2020-12-03	0	417	6306	Islamabad	6.61275	18
2020-12-03	0	101	1101	Peshawar	9.17348	18
2020-12-04	0	474	5805	Islamabad	8.16537	19
2020-12-04	0	209	1357	Peshawar	15.4016	19
2020-12-05	0	353	6696	Islamabad	5.2718	20
2020-12-05	0	143	1345	Peshawar	10.632	20
2020-12-06	0	422	6852	Islamabad	6.15879	21
2020-12-06	0	267	1667	Peshawar	16.0168	21
2020-12-07	0	402	4901	Islamabad	8.20241	22
2020-12-07	0	284	1705	Peshawar	16.6569	22
2020-12-08	0	245	5019	Islamabad	4.88145	23
2020-12-08	0	112	751	Peshawar	14.9134	23
2020-12-09	0	359	5719	Islamabad	6.27732	24
2020-12-09	0	179	1375	Peshawar	13.0182	24
2020-12-10	0	275	5888	Islamabad	4.67052	25
2020-12-10	0	134	1261	Peshawar	10.6265	25
2020-12-11	0	319	6629	Islamabad	4.81219	26
2020-12-11	0	196	1678	Peshawar	11.6806	26
2020-12-12	0	286	6695	Islamabad	4.27184	27
2020-12-12	0	164	1090	Peshawar	15.0459	27
2020-12-13	0	279	5965	Islamabad	4.67728	28
2020-12-13	0	305	1687	Peshawar	18.0794	28
2020-12-14	0	261	4080	Islamabad	6.39706	29
2020-12-14	0	158	996	Peshawar	15.8635	29
2020-12-15	0	205	4771	Islamabad	4.29679	30
2020-12-15	0	127	667	Peshawar	19.0405	30
2020-12-16	1	158	5375	Islamabad	2.93953	31
2020-12-16	1	232	1451	Peshawar	15.989	31
2020-12-17	1	238	6589	Islamabad	3.61208	32
2020-12-17	1	184	1379	Peshawar	13.343	32
2020-12-18	1	259	4755	Islamabad	5.4469	33
2020-12-18	1	214	2307	Peshawar	9.27612	33
2020-12-19	1	205	5749	Islamabad	3.56584	34
2020-12-19	1	235	2546	Peshawar	9.23016	34
2020-12-20	1	212	5403	Islamabad	3.92375	35
2020-12-20	1	181	2503	Peshawar	7.23132	35
2020-12-21	1	140	3916	Islamabad	3.57508	36
2020-12-21	1	151	2374	Peshawar	6.36057	36
2020-12-22	1	159	4663	Islamabad	3.40982	37
2020-12-22	1	74	1835	Peshawar	4.0327	37
2020-12-23	1	67	3770	Islamabad	1.77719	38
2020-12-23	1	187	1856	Peshawar	10.0754	38
2020-12-24	1	238	4683	Islamabad	5.08221	39
2020-12-24	1	191	1743	Peshawar	10.9581	39
2020-12-25	1	123	4092	Islamabad	3.00587	40
2020-12-25	1	174	2474	Peshawar	7.03314	40
2020-12-26	1	137	3673	Islamabad	3.72992	41
2020-12-26	1	119	2745	Peshawar	4.33515	41
2020-12-27	1	136	3571	Islamabad	3.80846	42
2020-12-27	1	162	2322	Peshawar	6.97674	42
2020-12-28	1	155	2609	Islamabad	5.94097	43
2020-12-28	1	130	2010	Peshawar	6.46766	43
2020-12-29	1	118	4219	Islamabad	2.79687	44
2020-12-29	1	110	2222	Peshawar	4.9505	44
2020-12-30	1	166	4175	Islamabad	3.97605	45
2020-12-30	1	88	1220	Peshawar	7.21311	45
2020-12-31	1	146	4433	Islamabad	3.29348	46
2020-12-31	1	160	1197	Peshawar	13.3668	46
2021-01-01	1	186	4449	Islamabad	4.18071	47
2021-01-01	1	156	1130	Peshawar	13.8053	47
2021-01-02	1	132	3891	Islamabad	3.39244	48
2021-01-02	1	168	1081	Peshawar	15.5412	48
2021-01-03	1	126	4043	Islamabad	3.1165	49
2021-01-03	1	111	915	Peshawar	12.1311	49
2021-01-04	1	117	2560	Islamabad	4.57031	50
2021-01-04	1	73	521	Peshawar	14.0115	50
2021-01-05	1	132	3713	Islamabad	3.55508	51
2021-01-05	1	90	729	Peshawar	12.3457	51
2021-01-06	1	136	4870	Islamabad	2.79261	52
2021-01-06	1	99	1135	Peshawar	8.72247	52
2021-01-07	1	156	5167	Islamabad	3.01916	53
2021-01-07	1	115	1046	Peshawar	10.9943	53
2021-01-08	1	155	4492	Islamabad	3.45058	54
2021-01-08	1	210	1668	Peshawar	12.5899	54
2021-01-09	1	128	4980	Islamabad	2.57028	55
2021-01-09	1	77	1205	Peshawar	6.39004	55
2021-01-10	1	150	4998	Islamabad	3.0012	56
2021-01-10	1	190	1514	Peshawar	12.5495	56
2021-01-11	1	122	3546	Islamabad	3.4405	57
2021-01-11	1	159	1389	Peshawar	11.4471	57
2021-01-12	1	98	5263	Islamabad	1.86206	58
2021-01-12	1	89	897	Peshawar	9.92196	58
2021-01-13	1	122	5710	Islamabad	2.1366	59
2021-01-13	1	158	1592	Peshawar	9.92462	59
2021-01-14	1	162	5264	Islamabad	3.07751	60
2021-01-14	1	193	1783	Peshawar	10.8245	60
2021-01-15		125	5153	Islamabad	2.42577
2021-01-15		172	1263	Peshawar	13.6184

## Sheet: 10days_Post1
Date	date_dum	new_cases	new_tests	city	posi_rate	time
2020-09-15		21	3052	Islamabad	0.688073
2020-09-15		46	982	Peshawar	4.68432
2020-09-16		22	2303	Islamabad	0.955276
2020-09-16		19	724	Peshawar	2.62431
2020-09-17		21	3052	Islamabad	0.688073
2020-09-17		22	954	Peshawar	2.30608
2020-09-18		28	3080	Islamabad	0.909091
2020-09-18		14	540	Peshawar	2.59259
2020-09-19		53	3569	Islamabad	1.48501
2020-09-19		13	1121	Peshawar	1.15968
2020-09-20		38	3210	Islamabad	1.1838
2020-09-20		11	1112	Peshawar	0.989209
2020-09-21		38	4243	Islamabad	0.895593
2020-09-21		18	999	Peshawar	1.8018
2020-09-22		45	3280	Islamabad	1.37195
2020-09-22		8	587	Peshawar	1.36286
2020-09-23		39	3699	Islamabad	1.05434
2020-09-23		13	1977	Peshawar	0.657562
2020-09-24		42	6149	Islamabad	0.683038
2020-09-24		14	2342	Peshawar	0.59778
2020-09-25		36	3997	Islamabad	0.900676
2020-09-25		8	1603	Peshawar	0.499064
2020-09-26		43	4097	Islamabad	1.04955
2020-09-26		18	1682	Peshawar	1.07015
2020-09-27		73	4520	Islamabad	1.61504
2020-09-27		8	1664	Peshawar	0.480769
2020-09-28		30	3544	Islamabad	0.846501
2020-09-28		19	1567	Peshawar	1.21251
2020-09-29		62	4004	Islamabad	1.54845
2020-09-29		18	1057	Peshawar	1.70293
2020-09-30		49	3442	Islamabad	1.42359
2020-09-30		9	942	Peshawar	0.955414
2020-10-01		30	4678	Islamabad	0.6413
2020-10-01		13	1338	Peshawar	0.971599
2020-10-02		39	2228	Islamabad	1.75045
2020-10-02		16	1472	Peshawar	1.08696
2020-10-03		63	3550	Islamabad	1.77465
2020-10-03		43	1780	Peshawar	2.41573
2020-10-04		53	4746	Islamabad	1.11673
2020-10-04		31	1436	Peshawar	2.15877
2020-10-05		23	3053	Islamabad	0.753357
2020-10-05		11	433	Peshawar	2.54042
2020-10-06		56	4000	Islamabad	1.4
2020-10-06		19	1483	Peshawar	1.28119
2020-10-07		91	2979	Islamabad	3.05472
2020-10-07		6	1377	Peshawar	0.43573
2020-10-08		73	5398	Islamabad	1.35235
2020-10-08		24	1636	Peshawar	1.46699
2020-10-09		113	4443	Islamabad	2.54333
2020-10-09		24	914	Peshawar	2.62582
2020-10-10		88	4658	Islamabad	1.88922
2020-10-10		13	932	Peshawar	1.39485
2020-10-11		86	4541	Islamabad	1.89386
2020-10-11		27	868	Peshawar	3.1106
2020-10-12		35	2855	Islamabad	1.22592
2020-10-12		9	527	Peshawar	1.70778
2020-10-13		97	4523	Islamabad	2.14459
2020-10-13		3	276	Peshawar	1.08696
2020-10-14		98	4594	Islamabad	2.13322
2020-10-14		29	902	Peshawar	3.21508
2020-10-15		155	4832	Islamabad	3.20778
2020-10-15		11	878	Peshawar	1.25285
2020-10-16		100	4985	Islamabad	2.00602
2020-10-16		21	831	Peshawar	2.52708
2020-10-17		132	5002	Islamabad	2.63894
2020-10-17		13	550	Peshawar	2.36364
2020-10-18		83	4682	Islamabad	1.77275
2020-10-18		22	766	Peshawar	2.87206
2020-10-19		73	2478	Islamabad	2.94592
2020-10-19		12	541	Peshawar	2.21811
2020-10-20		118	3697	Islamabad	3.19178
2020-10-20		8	274	Peshawar	2.91971
2020-10-21		122	3798	Islamabad	3.21222
2020-10-21		15	575	Peshawar	2.6087
2020-10-22		129	4406	Islamabad	2.92783
2020-10-22		22	921	Peshawar	2.38871
2020-10-23		140	4704	Islamabad	2.97619
2020-10-23		32	898	Peshawar	3.56347
2020-10-24		186	4944	Islamabad	3.76214
2020-10-24		27	673	Peshawar	4.01189
2020-10-25		157	4056	Islamabad	3.87081
2020-10-25		38	922	Peshawar	4.12148
2020-10-26		91	2990	Islamabad	3.04348
2020-10-26		9	517	Peshawar	1.74081
2020-10-27		169	3249	Islamabad	5.2016
2020-10-27		15	505	Peshawar	2.9703
2020-10-28		119	4023	Islamabad	2.95799
2020-10-28		20	791	Peshawar	2.52845
2020-10-29		154	4810	Islamabad	3.20166
2020-10-29		32	843	Peshawar	3.79597
2020-10-30		140	5229	Islamabad	2.67738
2020-10-30		25	809	Peshawar	3.09023
2020-10-31		224	3902	Islamabad	5.74065
2020-10-31		24	815	Peshawar	2.94479
2020-11-01		152	4271	Islamabad	3.55889
2020-11-01		39	852	Peshawar	4.57746
2020-11-02		119	2608	Islamabad	4.56288
2020-11-02		37	829	Peshawar	4.46321
2020-11-03		154	4059	Islamabad	3.79404
2020-11-03		25	697	Peshawar	3.5868
2020-11-04		228	2958	Islamabad	7.70791
2020-11-04		35	918	Peshawar	3.81264
2020-11-05		223	6449	Islamabad	3.4579
2020-11-05		58	1007	Peshawar	5.75968
2020-11-06	0	273	5740	Islamabad	4.7561	1
2020-11-06	0	51	936	Peshawar	5.44872	1
2020-11-07	0	335	6496	Islamabad	5.15702	2
2020-11-07	0	38	889	Peshawar	4.27447	2
2020-11-08	0	255	6290	Islamabad	4.05405	3
2020-11-08	0	48	826	Peshawar	5.81114	3
2020-11-09	0	304	4065	Islamabad	7.47847	4
2020-11-09	0	101	1042	Peshawar	9.6929	4
2020-11-10	0	249	5065	Islamabad	4.91609	5
2020-11-10	0	37	732	Peshawar	5.05464	5
2020-11-11	0	322	5453	Islamabad	5.90501	6
2020-11-11	0	52	941	Peshawar	5.52604	6
2020-11-12	0	333	6789	Islamabad	4.90499	7
2020-11-12	0	89	989	Peshawar	8.99899	7
2020-11-13	0	357	7187	Islamabad	4.9673	8
2020-11-13	0	93	944	Peshawar	9.85169	8
2020-11-14	0	411	6267	Islamabad	6.55816	9
2020-11-14	0	126	1150	Peshawar	10.9565	9
2020-11-15	0	461	7420	Islamabad	6.21294	10
2020-11-15	0	147	1042	Peshawar	14.1075	10
2020-11-16	0	224	7420	Islamabad	3.01887	11
2020-11-16	0	88	887	Peshawar	9.92108	11
2020-11-17	0	226	1917	Islamabad	11.7893	12
2020-11-17	0	32	476	Peshawar	6.72269	12
2020-11-18	0	427	5975	Islamabad	7.14644	13
2020-11-18	0	90	1250	Peshawar	7.2	13
2020-11-19	0	407	6132	Islamabad	6.63731	14
2020-11-19	0	103	1201	Peshawar	8.57619	14
2020-11-20	0	441	6153	Islamabad	7.16724	15
2020-11-20	0	163	1349	Peshawar	12.083	15
2020-11-21	0	458	7025	Islamabad	6.51957	16
2020-11-21	0	154	1150	Peshawar	13.3913	16
2020-11-22	0	392	7098	Islamabad	5.52268	17
2020-11-22	0	226	1265	Peshawar	17.8656	17
2020-11-23	0	449	5550	Islamabad	8.09009	18
2020-11-23	0	188	985	Peshawar	19.0863	18
2020-11-24	0	537	6804	Islamabad	7.89242	19
2020-11-24	0	83	642	Peshawar	12.9283	19
2020-11-25	0	424	7158	Islamabad	5.92344	20
2020-11-25	0	165	1055	Peshawar	15.6398	20
2020-11-26	0	576	8016	Islamabad	7.18563	21
2020-11-26	0	155	1123	Peshawar	13.8023	21
2020-11-27	0	425	7282	Islamabad	5.83631	22
2020-11-27	0	238	1211	Peshawar	19.6532	22
2020-11-28	0	447	7446	Islamabad	6.00322	23
2020-11-28	0	123	1213	Peshawar	10.1401	23
2020-11-29	0	355	6699	Islamabad	5.2993	24
2020-11-29	0	107	962	Peshawar	11.1227	24
2020-11-30	0	341	5149	Islamabad	6.62265	25
2020-11-30	0	174	962	Peshawar	18.0873	25
2020-12-01	0	283	6553	Islamabad	4.31863	26
2020-12-01	0	74	378	Peshawar	19.5767	26
2020-12-02	0	342	5008	Islamabad	6.82907	27
2020-12-02	0	133	1314	Peshawar	10.1218	27
2020-12-03	0	417	6306	Islamabad	6.61275	28
2020-12-03	0	101	1101	Peshawar	9.17348	28
2020-12-04	0	474	5805	Islamabad	8.16537	29
2020-12-04	0	209	1357	Peshawar	15.4016	29
2020-12-05	0	353	6696	Islamabad	5.2718	30
2020-12-05	0	143	1345	Peshawar	10.632	30
2020-12-06	1	422	6852	Islamabad	6.15879	31
2020-12-06	1	267	1667	Peshawar	16.0168	31
2020-12-07	1	402	4901	Islamabad	8.20241	32
2020-12-07	1	284	1705	Peshawar	16.6569	32
2020-12-08	1	245	5019	Islamabad	4.88145	33
2020-12-08	1	112	751	Peshawar	14.9134	33
2020-12-09	1	359	5719	Islamabad	6.27732	34
2020-12-09	1	179	1375	Peshawar	13.0182	34
2020-12-10	1	275	5888	Islamabad	4.67052	35
2020-12-10	1	134	1261	Peshawar	10.6265	35
2020-12-11	1	319	6629	Islamabad	4.81219	36
2020-12-11	1	196	1678	Peshawar	11.6806	36
2020-12-12	1	286	6695	Islamabad	4.27184	37
2020-12-12	1	164	1090	Peshawar	15.0459	37
2020-12-13	1	279	5965	Islamabad	4.67728	38
2020-12-13	1	305	1687	Peshawar	18.0794	38
2020-12-14	1	261	4080	Islamabad	6.39706	39
2020-12-14	1	158	996	Peshawar	15.8635	39
2020-12-15	1	205	4771	Islamabad	4.29679	40
2020-12-15	1	127	667	Peshawar	19.0405	40
2020-12-16		158	5375	Islamabad	2.93953
2020-12-16		232	1451	Peshawar	15.989
2020-12-17		238	6589	Islamabad	3.61208
2020-12-17		184	1379	Peshawar	13.343
2020-12-18		259	4755	Islamabad	5.4469
2020-12-18		214	2307	Peshawar	9.27612
2020-12-19		205	5749	Islamabad	3.56584
2020-12-19		235	2546	Peshawar	9.23016
2020-12-20		212	5403	Islamabad	3.92375
2020-12-20		181	2503	Peshawar	7.23132
2020-12-21		140	3916	Islamabad	3.57508
2020-12-21		151	2374	Peshawar	6.36057
2020-12-22		159	4663	Islamabad	3.40982
2020-12-22		74	1835	Peshawar	4.0327
2020-12-23		67	3770	Islamabad	1.77719
2020-12-23		187	1856	Peshawar	10.0754
2020-12-24		238	4683	Islamabad	5.08221
2020-12-24		191	1743	Peshawar	10.9581
2020-12-25		123	4092	Islamabad	3.00587
2020-12-25		174	2474	Peshawar	7.03314
2020-12-26		137	3673	Islamabad	3.72992
2020-12-26		119	2745	Peshawar	4.33515
2020-12-27		136	3571	Islamabad	3.80846
2020-12-27		162	2322	Peshawar	6.97674
2020-12-28		155	2609	Islamabad	5.94097
2020-12-28		130	2010	Peshawar	6.46766
2020-12-29		118	4219	Islamabad	2.79687
2020-12-29		110	2222	Peshawar	4.9505
2020-12-30		166	4175	Islamabad	3.97605
2020-12-30		88	1220	Peshawar	7.21311
2020-12-31		146	4433	Islamabad	3.29348
2020-12-31		160	1197	Peshawar	13.3668
2021-01-01		186	4449	Islamabad	4.18071
2021-01-01		156	1130	Peshawar	13.8053
2021-01-02		132	3891	Islamabad	3.39244
2021-01-02		168	1081	Peshawar	15.5412
2021-01-03		126	4043	Islamabad	3.1165
2021-01-03		111	915	Peshawar	12.1311
2021-01-04		117	2560	Islamabad	4.57031
2021-01-04		73	521	Peshawar	14.0115
2021-01-05		132	3713	Islamabad	3.55508
2021-01-05		90	729	Peshawar	12.3457
2021-01-06		136	4870	Islamabad	2.79261
2021-01-06		99	1135	Peshawar	8.72247
2021-01-07		156	5167	Islamabad	3.01916
2021-01-07		115	1046	Peshawar	10.9943
2021-01-08		155	4492	Islamabad	3.45058
2021-01-08		210	1668	Peshawar	12.5899
2021-01-09		128	4980	Islamabad	2.57028
2021-01-09		77	1205	Peshawar	6.39004
2021-01-10		150	4998	Islamabad	3.0012
2021-01-10		190	1514	Peshawar	12.5495
2021-01-11		122	3546	Islamabad	3.4405
2021-01-11		159	1389	Peshawar	11.4471
2021-01-12		98	5263	Islamabad	1.86206
2021-01-12		89	897	Peshawar	9.92196
2021-01-13		122	5710	Islamabad	2.1366
2021-01-13		158	1592	Peshawar	9.92462
2021-01-14		162	5264	Islamabad	3.07751
2021-01-14		193	1783	Peshawar	10.8245
2021-01-15		125	5153	Islamabad	2.42577
2021-01-15		172	1263	Peshawar	13.6184

## Sheet: 20days_Post2
Date	date_dum	new_cases	new_tests	city	posi_rate	time
2020-09-15		21	3052	Islamabad	0.688073
2020-09-15		46	982	Peshawar	4.68432
2020-09-16		22	2303	Islamabad	0.955276
2020-09-16		19	724	Peshawar	2.62431
2020-09-17		21	3052	Islamabad	0.688073
2020-09-17		22	954	Peshawar	2.30608
2020-09-18		28	3080	Islamabad	0.909091
2020-09-18		14	540	Peshawar	2.59259
2020-09-19		53	3569	Islamabad	1.48501
2020-09-19		13	1121	Peshawar	1.15968
2020-09-20		38	3210	Islamabad	1.1838
2020-09-20		11	1112	Peshawar	0.989209
2020-09-21		38	4243	Islamabad	0.895593
2020-09-21		18	999	Peshawar	1.8018
2020-09-22		45	3280	Islamabad	1.37195
2020-09-22		8	587	Peshawar	1.36286
2020-09-23		39	3699	Islamabad	1.05434
2020-09-23		13	1977	Peshawar	0.657562
2020-09-24		42	6149	Islamabad	0.683038
2020-09-24		14	2342	Peshawar	0.59778
2020-09-25		36	3997	Islamabad	0.900676
2020-09-25		8	1603	Peshawar	0.499064
2020-09-26		43	4097	Islamabad	1.04955
2020-09-26		18	1682	Peshawar	1.07015
2020-09-27		73	4520	Islamabad	1.61504
2020-09-27		8	1664	Peshawar	0.480769
2020-09-28		30	3544	Islamabad	0.846501
2020-09-28		19	1567	Peshawar	1.21251
2020-09-29		62	4004	Islamabad	1.54845
2020-09-29		18	1057	Peshawar	1.70293
2020-09-30		49	3442	Islamabad	1.42359
2020-09-30		9	942	Peshawar	0.955414
2020-10-01		30	4678	Islamabad	0.6413
2020-10-01		13	1338	Peshawar	0.971599
2020-10-02		39	2228	Islamabad	1.75045
2020-10-02		16	1472	Peshawar	1.08696
2020-10-03		63	3550	Islamabad	1.77465
2020-10-03		43	1780	Peshawar	2.41573
2020-10-04		53	4746	Islamabad	1.11673
2020-10-04		31	1436	Peshawar	2.15877
2020-10-05		23	3053	Islamabad	0.753357
2020-10-05		11	433	Peshawar	2.54042
2020-10-06		56	4000	Islamabad	1.4
2020-10-06		19	1483	Peshawar	1.28119
2020-10-07		91	2979	Islamabad	3.05472
2020-10-07		6	1377	Peshawar	0.43573
2020-10-08		73	5398	Islamabad	1.35235
2020-10-08		24	1636	Peshawar	1.46699
2020-10-09		113	4443	Islamabad	2.54333
2020-10-09		24	914	Peshawar	2.62582
2020-10-10		88	4658	Islamabad	1.88922
2020-10-10		13	932	Peshawar	1.39485
2020-10-11		86	4541	Islamabad	1.89386
2020-10-11		27	868	Peshawar	3.1106
2020-10-12		35	2855	Islamabad	1.22592
2020-10-12		9	527	Peshawar	1.70778
2020-10-13		97	4523	Islamabad	2.14459
2020-10-13		3	276	Peshawar	1.08696
2020-10-14		98	4594	Islamabad	2.13322
2020-10-14		29	902	Peshawar	3.21508
2020-10-15		155	4832	Islamabad	3.20778
2020-10-15		11	878	Peshawar	1.25285
2020-10-16		100	4985	Islamabad	2.00602
2020-10-16		21	831	Peshawar	2.52708
2020-10-17		132	5002	Islamabad	2.63894
2020-10-17		13	550	Peshawar	2.36364
2020-10-18		83	4682	Islamabad	1.77275
2020-10-18		22	766	Peshawar	2.87206
2020-10-19		73	2478	Islamabad	2.94592
2020-10-19		12	541	Peshawar	2.21811
2020-10-20		118	3697	Islamabad	3.19178
2020-10-20		8	274	Peshawar	2.91971
2020-10-21		122	3798	Islamabad	3.21222
2020-10-21		15	575	Peshawar	2.6087
2020-10-22		129	4406	Islamabad	2.92783
2020-10-22		22	921	Peshawar	2.38871
2020-10-23		140	4704	Islamabad	2.97619
2020-10-23		32	898	Peshawar	3.56347
2020-10-24		186	4944	Islamabad	3.76214
2020-10-24		27	673	Peshawar	4.01189
2020-10-25		157	4056	Islamabad	3.87081
2020-10-25		38	922	Peshawar	4.12148
2020-10-26		91	2990	Islamabad	3.04348
2020-10-26		9	517	Peshawar	1.74081
2020-10-27		169	3249	Islamabad	5.2016
2020-10-27		15	505	Peshawar	2.9703
2020-10-28		119	4023	Islamabad	2.95799
2020-10-28		20	791	Peshawar	2.52845
2020-10-29		154	4810	Islamabad	3.20166
2020-10-29		32	843	Peshawar	3.79597
2020-10-30		140	5229	Islamabad	2.67738
2020-10-30		25	809	Peshawar	3.09023
2020-10-31		224	3902	Islamabad	5.74065
2020-10-31		24	815	Peshawar	2.94479
2020-11-01		152	4271	Islamabad	3.55889
2020-11-01		39	852	Peshawar	4.57746
2020-11-02		119	2608	Islamabad	4.56288
2020-11-02		37	829	Peshawar	4.46321
2020-11-03		154	4059	Islamabad	3.79404
2020-11-03		25	697	Peshawar	3.5868
2020-11-04		228	2958	Islamabad	7.70791
2020-11-04		35	918	Peshawar	3.81264
2020-11-05		223	6449	Islamabad	3.4579
2020-11-05		58	1007	Peshawar	5.75968
2020-11-06	0	273	5740	Islamabad	4.7561	1
2020-11-06	0	51	936	Peshawar	5.44872	1
2020-11-07	0	335	6496	Islamabad	5.15702	2
2020-11-07	0	38	889	Peshawar	4.27447	2
2020-11-08	0	255	6290	Islamabad	4.05405	3
2020-11-08	0	48	826	Peshawar	5.81114	3
2020-11-09	0	304	4065	Islamabad	7.47847	4
2020-11-09	0	101	1042	Peshawar	9.6929	4
2020-11-10	0	249	5065	Islamabad	4.91609	5
2020-11-10	0	37	732	Peshawar	5.05464	5
2020-11-11	0	322	5453	Islamabad	5.90501	6
2020-11-11	0	52	941	Peshawar	5.52604	6
2020-11-12	0	333	6789	Islamabad	4.90499	7
2020-11-12	0	89	989	Peshawar	8.99899	7
2020-11-13	0	357	7187	Islamabad	4.9673	8
2020-11-13	0	93	944	Peshawar	9.85169	8
2020-11-14	0	411	6267	Islamabad	6.55816	9
2020-11-14	0	126	1150	Peshawar	10.9565	9
2020-11-15	0	461	7420	Islamabad	6.21294	10
2020-11-15	0	147	1042	Peshawar	14.1075	10
2020-11-16	0	224	7420	Islamabad	3.01887	11
2020-11-16	0	88	887	Peshawar	9.92108	11
2020-11-17	0	226	1917	Islamabad	11.7893	12
2020-11-17	0	32	476	Peshawar	6.72269	12
2020-11-18	0	427	5975	Islamabad	7.14644	13
2020-11-18	0	90	1250	Peshawar	7.2	13
2020-11-19	0	407	6132	Islamabad	6.63731	14
2020-11-19	0	103	1201	Peshawar	8.57619	14
2020-11-20	0	441	6153	Islamabad	7.16724	15
2020-11-20	0	163	1349	Peshawar	12.083	15
2020-11-21	0	458	7025	Islamabad	6.51957	16
2020-11-21	0	154	1150	Peshawar	13.3913	16
2020-11-22	0	392	7098	Islamabad	5.52268	17
2020-11-22	0	226	1265	Peshawar	17.8656	17
2020-11-23	0	449	5550	Islamabad	8.09009	18
2020-11-23	0	188	985	Peshawar	19.0863	18
2020-11-24	0	537	6804	Islamabad	7.89242	19
2020-11-24	0	83	642	Peshawar	12.9283	19
2020-11-25	0	424	7158	Islamabad	5.92344	20
2020-11-25	0	165	1055	Peshawar	15.6398	20
2020-11-26	0	576	8016	Islamabad	7.18563	21
2020-11-26	0	155	1123	Peshawar	13.8023	21
2020-11-27	0	425	7282	Islamabad	5.83631	22
2020-11-27	0	238	1211	Peshawar	19.6532	22
2020-11-28	0	447	7446	Islamabad	6.00322	23
2020-11-28	0	123	1213	Peshawar	10.1401	23
2020-11-29	0	355	6699	Islamabad	5.2993	24
2020-11-29	0	107	962	Peshawar	11.1227	24
2020-11-30	0	341	5149	Islamabad	6.62265	25
2020-11-30	0	174	962	Peshawar	18.0873	25
2020-12-01	0	283	6553	Islamabad	4.31863	26
2020-12-01	0	74	378	Peshawar	19.5767	26
2020-12-02	0	342	5008	Islamabad	6.82907	27
2020-12-02	0	133	1314	Peshawar	10.1218	27
2020-12-03	0	417	6306	Islamabad	6.61275	28
2020-12-03	0	101	1101	Peshawar	9.17348	28
2020-12-04	0	474	5805	Islamabad	8.16537	29
2020-12-04	0	209	1357	Peshawar	15.4016	29
2020-12-05	0	353	6696	Islamabad	5.2718	30
2020-12-05	0	143	1345	Peshawar	10.632	30
2020-12-06		422	6852	Islamabad	6.15879
2020-12-06		267	1667	Peshawar	16.0168
2020-12-07		402	4901	Islamabad	8.20241
2020-12-07		284	1705	Peshawar	16.6569
2020-12-08		245	5019	Islamabad	4.88145
2020-12-08		112	751	Peshawar	14.9134
2020-12-09		359	5719	Islamabad	6.27732
2020-12-09		179	1375	Peshawar	13.0182
2020-12-10		275	5888	Islamabad	4.67052
2020-12-10		134	1261	Peshawar	10.6265
2020-12-11		319	6629	Islamabad	4.81219
2020-12-11		196	1678	Peshawar	11.6806
2020-12-12		286	6695	Islamabad	4.27184
2020-12-12		164	1090	Peshawar	15.0459
2020-12-13		279	5965	Islamabad	4.67728
2020-12-13		305	1687	Peshawar	18.0794
2020-12-14		261	4080	Islamabad	6.39706
2020-12-14		158	996	Peshawar	15.8635
2020-12-15		205	4771	Islamabad	4.29679
2020-12-15		127	667	Peshawar	19.0405
2020-12-16	1	158	5375	Islamabad	2.93953	31
2020-12-16	1	232	1451	Peshawar	15.989	31
2020-12-17	1	238	6589	Islamabad	3.61208	32
2020-12-17	1	184	1379	Peshawar	13.343	32
2020-12-18	1	259	4755	Islamabad	5.4469	33
2020-12-18	1	214	2307	Peshawar	9.27612	33
2020-12-19	1	205	5749	Islamabad	3.56584	34
2020-12-19	1	235	2546	Peshawar	9.23016	34
2020-12-20	1	212	5403	Islamabad	3.92375	35
2020-12-20	1	181	2503	Peshawar	7.23132	35
2020-12-21	1	140	3916	Islamabad	3.57508	36
2020-12-21	1	151	2374	Peshawar	6.36057	36
2020-12-22	1	159	4663	Islamabad	3.40982	37
2020-12-22	1	74	1835	Peshawar	4.0327	37
2020-12-23	1	67	3770	Islamabad	1.77719	38
2020-12-23	1	187	1856	Peshawar	10.0754	38
2020-12-24	1	238	4683	Islamabad	5.08221	39
2020-12-24	1	191	1743	Peshawar	10.9581	39
2020-12-25	1	123	4092	Islamabad	3.00587	40
2020-12-25	1	174	2474	Peshawar	7.03314	40
2020-12-26	1	137	3673	Islamabad	3.72992	41
2020-12-26	1	119	2745	Peshawar	4.33515	41
2020-12-27	1	136	3571	Islamabad	3.80846	42
2020-12-27	1	162	2322	Peshawar	6.97674	42
2020-12-28	1	155	2609	Islamabad	5.94097	43
2020-12-28	1	130	2010	Peshawar	6.46766	43
2020-12-29	1	118	4219	Islamabad	2.79687	44
2020-12-29	1	110	2222	Peshawar	4.9505	44
2020-12-30	1	166	4175	Islamabad	3.97605	45
2020-12-30	1	88	1220	Peshawar	7.21311	45
2020-12-31	1	146	4433	Islamabad	3.29348	46
2020-12-31	1	160	1197	Peshawar	13.3668	46
2021-01-01	1	186	4449	Islamabad	4.18071	47
2021-01-01	1	156	1130	Peshawar	13.8053	47
2021-01-02	1	132	3891	Islamabad	3.39244	48
2021-01-02	1	168	1081	Peshawar	15.5412	48
2021-01-03	1	126	4043	Islamabad	3.1165	49
2021-01-03	1	111	915	Peshawar	12.1311	49
2021-01-04	1	117	2560	Islamabad	4.57031	50
2021-01-04	1	73	521	Peshawar	14.0115	50
2021-01-05		132	3713	Islamabad	3.55508
2021-01-05		90	729	Peshawar	12.3457
2021-01-06		136	4870	Islamabad	2.79261
2021-01-06		99	1135	Peshawar	8.72247
2021-01-07		156	5167	Islamabad	3.01916
2021-01-07		115	1046	Peshawar	10.9943
2021-01-08		155	4492	Islamabad	3.45058
2021-01-08		210	1668	Peshawar	12.5899
2021-01-09		128	4980	Islamabad	2.57028
2021-01-09		77	1205	Peshawar	6.39004
2021-01-10		150	4998	Islamabad	3.0012
2021-01-10		190	1514	Peshawar	12.5495
2021-01-11		122	3546	Islamabad	3.4405
2021-01-11		159	1389	Peshawar	11.4471
2021-01-12		98	5263	Islamabad	1.86206
2021-01-12		89	897	Peshawar	9.92196
2021-01-13		122	5710	Islamabad	2.1366
2021-01-13		158	1592	Peshawar	9.92462
2021-01-14		162	5264	Islamabad	3.07751
2021-01-14		193	1783	Peshawar	10.8245
2021-01-15		125	5153	Islamabad	2.42577
2021-01-15		172	1263	Peshawar	13.6184

## Sheet: school_reopenings_10days
Date	date_dum	new_cases	new_tests	city	posi_rate
2020-09-15		21	3052	Islamabad	0.69
2020-09-16		22	2303	Islamabad	0.96
2020-09-17		21	3052	Islamabad	0.69
2020-09-18		28	3080	Islamabad	0.91
2020-09-19		53	3569	Islamabad	1.49
2020-09-20		38	3210	Islamabad	1.18
2020-09-21		38	4243	Islamabad	0.9
2020-09-22		45	3280	Islamabad	1.37
2020-09-23		39	3699	Islamabad	1.05
2020-09-24		42	6149	Islamabad	0.68
2020-09-25		36	3997	Islamabad	0.9
2020-09-26		43	4097	Islamabad	1.05
2020-09-27		73	4520	Islamabad	1.62
2020-09-28		30	3544	Islamabad	0.85
2020-09-29		62	4004	Islamabad	1.55
2020-09-30		49	3442	Islamabad	1.42
2020-10-01		30	4678	Islamabad	0.64
2020-10-02		39	2228	Islamabad	1.75
2020-10-03		63	3550	Islamabad	1.77
2020-10-04		53	4746	Islamabad	1.12
2020-10-05		23	3053	Islamabad	0.75
2020-10-06		56	4000	Islamabad	1.4
2020-10-07		91	2979	Islamabad	3.05
2020-10-08		73	5398	Islamabad	1.35
2020-10-09		113	4443	Islamabad	2.54
2020-10-10		88	4658	Islamabad	1.89
2020-10-11		86	4541	Islamabad	1.89
2020-10-12		35	2855	Islamabad	1.23
2020-10-13		97	4523	Islamabad	2.14
2020-10-14		98	4594	Islamabad	2.13
2020-10-15		155	4832	Islamabad	3.21
2020-10-16		100	4985	Islamabad	2.01
2020-10-17		132	5002	Islamabad	2.64
2020-10-18		83	4682	Islamabad	1.77
2020-10-19		73	2478	Islamabad	2.95
2020-10-20		118	3697	Islamabad	3.19
2020-10-21		122	3798	Islamabad	3.21
2020-10-22		129	4406	Islamabad	2.93
2020-10-23		140	4704	Islamabad	2.98
2020-10-24		186	4944	Islamabad	3.76
2020-10-25		157	4056	Islamabad	3.87
2020-10-26		91	2990	Islamabad	3.04
2020-10-27		169	3249	Islamabad	5.2
2020-10-28		119	4023	Islamabad	2.96
2020-10-29		154	4810	Islamabad	3.2
2020-10-30		140	5229	Islamabad	2.68
2020-10-31		224	3902	Islamabad	5.74
2020-11-01		152	4271	Islamabad	3.56
2020-11-02		119	2608	Islamabad	4.56
2020-11-03		154	4059	Islamabad	3.79
2020-11-04		228	2958	Islamabad	7.71
2020-11-05		223	6449	Islamabad	3.46
2020-11-06		273	5740	Islamabad	4.76
2020-11-07		335	6496	Islamabad	5.16
2020-11-08		255	6290	Islamabad	4.05
2020-11-09		304	4065	Islamabad	7.48
2020-11-10		249	5065	Islamabad	4.92
2020-11-11		322	5453	Islamabad	5.91
2020-11-12		333	6789	Islamabad	4.9
2020-11-13		357	7187	Islamabad	4.97
2020-11-14		411	6267	Islamabad	6.56
2020-11-15		461	7420	Islamabad	6.21
2020-11-16		224	7420	Islamabad	3.02
2020-11-17		226	1917	Islamabad	11.79
2020-11-18		427	5975	Islamabad	7.15
2020-11-19		407	6132	Islamabad	6.64
2020-11-20		441	6153	Islamabad	7.17
2020-11-21		458	7025	Islamabad	6.52
2020-11-22		392	7098	Islamabad	5.52
2020-11-23		449	5550	Islamabad	8.09
2020-11-24		537	6804	Islamabad	7.89
2020-11-25		424	7158	Islamabad	5.92
2020-11-26		576	8016	Islamabad	7.19
2020-11-27		425	7282	Islamabad	5.84
2020-11-28		447	7446	Islamabad	6
2020-11-29		355	6699	Islamabad	5.3
2020-11-30		341	5149	Islamabad	6.62
2020-12-01		283	6553	Islamabad	4.32
2020-12-02		342	5008	Islamabad	6.83
2020-12-03		417	6306	Islamabad	6.61
2020-12-04		474	5805	Islamabad	8.17
2020-12-05		353	6696	Islamabad	5.27
2020-12-06		422	6852	Islamabad	6.16
2020-12-07		402	4901	Islamabad	8.2
2020-12-08		245	5019	Islamabad	4.88
2020-12-09		359	5719	Islamabad	6.28
2020-12-10		275	5888	Islamabad	4.67
2020-12-11		319	6629	Islamabad	4.81
2020-12-12		286	6695	Islamabad	4.27
2020-12-13		279	5965	Islamabad	4.68
2020-12-14		261	4080	Islamabad	6.4
2020-12-15		205	4771	Islamabad	4.3
2020-12-16		158	5375	Islamabad	2.94
2020-12-17		238	6589	Islamabad	3.61
2020-12-18		259	4755	Islamabad	5.45
2020-12-19		205	5749	Islamabad	3.57
2020-12-20		212	5403	Islamabad	3.92
2020-12-21		140	3916	Islamabad	3.58
2020-12-22		159	4663	Islamabad	3.41
2020-12-23		67	3770	Islamabad	1.78
2020-12-24		238	4683	Islamabad	5.08
2020-12-25		123	4092	Islamabad	3.01
2020-12-26		137	3673	Islamabad	3.73
2020-12-27		136	3571	Islamabad	3.81
2020-12-28		155	2609	Islamabad	5.94
2020-12-29		118	4219	Islamabad	2.8
2020-12-30		166	4175	Islamabad	3.98
2020-12-31		146	4433	Islamabad	3.29
2021-01-01		186	4449	Islamabad	4.18
2021-01-02		132	3891	Islamabad	3.39
2021-01-03		126	4043	Islamabad	3.12
2021-01-04		117	2560	Islamabad	4.57
2021-01-05		132	3713	Islamabad	3.56
2021-01-06		136	4870	Islamabad	2.79
2021-01-07		156	5167	Islamabad	3.02
2021-01-08		155	4492	Islamabad	3.45
2021-01-09		128	4980	Islamabad	2.57
2021-01-10		150	4998	Islamabad	3
2021-01-11		122	3546	Islamabad	3.44
2021-01-12	0	98	5263	Islamabad	1.86
2021-01-13	0	122	5710	Islamabad	2.14
2021-01-14	0	162	5264	Islamabad	3.08
2021-01-15	0	125	5153	Islamabad	2.43
2021-01-16	0	139	6784	Islamabad	2.05
2021-01-17	0	131	5477	Islamabad	2.39
2021-01-18	0	92	4478	Islamabad	2.05
2021-01-19	0	66	5826	Islamabad	1.13
2021-01-20	0	127	6540	Islamabad	1.94
2021-01-21	0	126	5798	Islamabad	2.17
2021-01-22	0	118	5777	Islamabad	2.04
2021-01-23	0	81	6860	Islamabad	1.18
2021-01-24	0	84	7102	Islamabad	1.18
2021-01-25	0	102	4267	Islamabad	2.39
2021-01-26	0	77	5778	Islamabad	1.33
2021-01-27	0	80	5994	Islamabad	1.33
2021-01-28	0	104	5773	Islamabad	1.8
2021-01-29	0	100	6152	Islamabad	1.63
2021-01-30	0	79	6168	Islamabad	1.28
2021-01-31	0	104	6713	Islamabad	1.55
2021-02-01	0	59	5059	Islamabad	1.17
2021-02-02	0	75	6171	Islamabad	1.22
2021-02-03	0	68	6248	Islamabad	1.09
2021-02-04	0	94	5895	Islamabad	1.59
2021-02-05	0	79	5808	Islamabad	1.36
2021-02-06	0	85	3662	Islamabad	2.32
2021-02-07	0	115	4922	Islamabad	2.34
2021-02-08	0	60	4283	Islamabad	1.4
2021-02-09	0	86	3557	Islamabad	2.42
2021-02-10	0	108	4428	Islamabad	2.44
2021-02-11	1	91	4747	Islamabad	1.92
2021-02-12	1	122	5397	Islamabad	2.26
2021-02-13	1	112	5065	Islamabad	2.21
2021-02-14	1	77	3485	Islamabad	2.21
2021-02-15	1	98	3757	Islamabad	2.61
2021-02-16	1	120	3845	Islamabad	3.12
2021-02-17	1	113	4995	Islamabad	2.26
2021-02-18	1	108	4783	Islamabad	2.26
2021-02-19	1	116	3456	Islamabad	3.36
2021-02-20	1	137	5142	Islamabad	2.66
2021-02-21	1	120	5779	Islamabad	2.08
2021-02-22	1	83	3150	Islamabad	2.63
2021-02-23	1	138	4580	Islamabad	3.01
2021-02-24	1	130	4705	Islamabad	2.76
2021-02-25	1	148	5153	Islamabad	2.87
2021-02-26	1	131	6252	Islamabad	2.1
2021-02-27	1	74	4382	Islamabad	1.69
2021-02-28	1	153	4338	Islamabad	3.53
2021-03-01	1	114	3907	Islamabad	2.91784
2021-03-02	1	143	3836	Islamabad	3.72784
2021-03-03	1	174	3934	Islamabad	4.42298
2021-03-04	1	231	5766	Islamabad	4.00624
2021-03-05	1	157	4803	Islamabad	3.26879
2021-03-06	1	251	4059	Islamabad	6.18379
2021-03-07	1	190	4084	Islamabad	4.6523
2021-03-08	1	221	4578	Islamabad	4.82744
2021-03-09	1	236	4847	Islamabad	4.86899
2021-03-10	1	253	9240	Islamabad	2.7381
2021-03-11	1	350	6863	Islamabad	5.09981
2021-03-12	1	384	6224	Islamabad	6.16967
2021-03-13		402	6105	Islamabad	6.58477
2021-03-14		345	6734	Islamabad	5.12326
2021-03-15		371	4773	Islamabad	7.77289
2021-03-16		414	5369	Islamabad	7.71093
2021-03-17		443	5260	Islamabad	8.42205
2021-03-18		538	6919	Islamabad	7.77569
2021-03-19		620	7291	Islamabad	8.50363
2021-03-20		747	5958	Islamabad	12.5378
2021-03-21		571	6728	Islamabad	8.48692
2021-03-22		672	7308	Islamabad	9.1954
2021-03-23		590	5384	Islamabad	10.9584
2021-03-24		460	5226	Islamabad	8.80214
2021-03-25		548	5362	Islamabad	10.2201
2021-03-26		663	6733	Islamabad	9.84702
2021-03-27		709	6601	Islamabad	10.7
2021-03-28		538	6460	Islamabad	8.32817
2021-03-29		856	5359	Islamabad	15.9731
2021-03-30		754	6126	Islamabad	12.3082
2021-03-31		629	5976	Islamabad	10.5254
2020-09-15		46	982	Peshawar	4.68
2020-09-16		19	724	Peshawar	2.62
2020-09-17		22	954	Peshawar	2.31
2020-09-18		14	540	Peshawar	2.59
2020-09-19		13	1121	Peshawar	1.16
2020-09-20		11	1112	Peshawar	0.99
2020-09-21		18	999	Peshawar	1.8
2020-09-22		8	587	Peshawar	1.36
2020-09-23		13	1977	Peshawar	0.66
2020-09-24		14	2342	Peshawar	0.6
2020-09-25		8	1603	Peshawar	0.5
2020-09-26		18	1682	Peshawar	1.07
2020-09-27		8	1664	Peshawar	0.48
2020-09-28		19	1567	Peshawar	1.21
2020-09-29		18	1057	Peshawar	1.7
2020-09-30		9	942	Peshawar	0.96
2020-10-01		13	1338	Peshawar	0.97
2020-10-02		16	1472	Peshawar	1.09
2020-10-03		43	1780	Peshawar	2.42
2020-10-04		31	1436	Peshawar	2.16
2020-10-05		11	433	Peshawar	2.54
2020-10-06		19	1483	Peshawar	1.28
2020-10-07		6	1377	Peshawar	0.44
2020-10-08		24	1636	Peshawar	1.47
2020-10-09		24	914	Peshawar	2.63
2020-10-10		13	932	Peshawar	1.39
2020-10-11		27	868	Peshawar	3.11
2020-10-12		9	527	Peshawar	1.71
2020-10-13		3	276	Peshawar	1.09
2020-10-14		29	902	Peshawar	3.22
2020-10-15		11	878	Peshawar	1.25
2020-10-16		21	831	Peshawar	2.53
2020-10-17		13	550	Peshawar	2.36
2020-10-18		22	766	Peshawar	2.87
2020-10-19		12	541	Peshawar	2.22
2020-10-20		8	274	Peshawar	2.92
2020-10-21		15	575	Peshawar	2.61
2020-10-22		22	921	Peshawar	2.39
2020-10-23		32	898	Peshawar	3.56
2020-10-24		27	673	Peshawar	4.01
2020-10-25		38	922	Peshawar	4.12
2020-10-26		9	517	Peshawar	1.74
2020-10-27		15	505	Peshawar	2.97
2020-10-28		20	791	Peshawar	2.53
2020-10-29		32	843	Peshawar	3.8
2020-10-30		25	809	Peshawar	3.09
2020-10-31		24	815	Peshawar	2.94
2020-11-01		39	852	Peshawar	4.58
2020-11-02		37	829	Peshawar	4.46
2020-11-03		25	697	Peshawar	3.59
2020-11-04		35	918	Peshawar	3.81
2020-11-05		58	1007	Peshawar	5.76
2020-11-06		51	936	Peshawar	5.45
2020-11-07		38	889	Peshawar	4.27
2020-11-08		48	826	Peshawar	5.81
2020-11-09		101	1042	Peshawar	9.69
2020-11-10		37	732	Peshawar	5.05
2020-11-11		52	941	Peshawar	5.53
2020-11-12		89	989	Peshawar	9
2020-11-13		93	944	Peshawar	9.85
2020-11-14		126	1150	Peshawar	10.96
2020-11-15		147	1042	Peshawar	14.11
2020-11-16		88	887	Peshawar	9.92
2020-11-17		32	476	Peshawar	6.72
2020-11-18		90	1250	Peshawar	7.2
2020-11-19		103	1201	Peshawar	8.58
2020-11-20		163	1349	Peshawar	12.08
2020-11-21		154	1150	Peshawar	13.39
2020-11-22		226	1265	Peshawar	17.87
2020-11-23		188	985	Peshawar	19.09
2020-11-24		83	642	Peshawar	12.93
2020-11-25		165	1055	Peshawar	15.64
2020-11-26		155	1123	Peshawar	13.8
2020-11-27		238	1211	Peshawar	19.65
2020-11-28		123	1213	Peshawar	10.14
2020-11-29		107	962	Peshawar	11.12
2020-11-30		174	962	Peshawar	18.09
2020-12-01		74	378	Peshawar	19.58
2020-12-02		133	1314	Peshawar	10.12
2020-12-03		101	1101	Peshawar	9.17
2020-12-04		209	1357	Peshawar	15.4
2020-12-05		143	1345	Peshawar	10.63
2020-12-06		267	1667	Peshawar	16.02
2020-12-07		284	1705	Peshawar	16.66
2020-12-08		112	751	Peshawar	14.91
2020-12-09		179	1375	Peshawar	13.02
2020-12-10		134	1261	Peshawar	10.63
2020-12-11		196	1678	Peshawar	11.68
2020-12-12		164	1090	Peshawar	15.05
2020-12-13		305	1687	Peshawar	18.08
2020-12-14		158	996	Peshawar	15.86
2020-12-15		127	667	Peshawar	19.04
2020-12-16		232	1451	Peshawar	15.99
2020-12-17		184	1379	Peshawar	13.34
2020-12-18		214	2307	Peshawar	9.28
2020-12-19		235	2546	Peshawar	9.23
2020-12-20		181	2503	Peshawar	7.23
2020-12-21		151	2374	Peshawar	6.36
2020-12-22		74	1835	Peshawar	4.03
2020-12-23		187	1856	Peshawar	10.08
2020-12-24		191	1743	Peshawar	10.96
2020-12-25		174	2474	Peshawar	7.03
2020-12-26		119	2745	Peshawar	4.34
2020-12-27		162	2322	Peshawar	6.98
2020-12-28		130	2010	Peshawar	6.47
2020-12-29		110	2222	Peshawar	4.95
2020-12-30		88	1220	Peshawar	7.21
2020-12-31		160	1197	Peshawar	13.37
2021-01-01		156	1130	Peshawar	13.81
2021-01-02		168	1081	Peshawar	15.54
2021-01-03		111	915	Peshawar	12.13
2021-01-04		73	521	Peshawar	14.01
2021-01-05		90	729	Peshawar	12.35
2021-01-06		99	1135	Peshawar	8.72
2021-01-07		115	1046	Peshawar	10.99
2021-01-08		210	1668	Peshawar	12.59
2021-01-09		77	1205	Peshawar	6.39
2021-01-10		190	1514	Peshawar	12.55
2021-01-11		159	1389	Peshawar	11.45
2021-01-12	0	89	897	Peshawar	9.92
2021-01-13	0	158	1592	Peshawar	9.92
2021-01-14	0	193	1783	Peshawar	10.82
2021-01-15	0	172	1263	Peshawar	13.62
2021-01-16	0	161	1440	Peshawar	11.18
2021-01-17	0	188	1509	Peshawar	12.46
2021-01-18	0	139	1230	Peshawar	11.3
2021-01-19	0	70	596	Peshawar	11.74
2021-01-20	0	76	1410	Peshawar	5.39
2021-01-21	0	166	1372	Peshawar	12.1
2021-01-22	0	139	1387	Peshawar	10.02
2021-01-23	0	143	1282	Peshawar	11.15
2021-01-24	0	143	1267	Peshawar	11.29
2021-01-25	0	112	1152	Peshawar	9.72
2021-01-26	0	108	1052	Peshawar	10.27
2021-01-27	0	105	1343	Peshawar	7.82
2021-01-28	0	101	1379	Peshawar	7.32
2021-01-29	0	155	1382	Peshawar	11.22
2021-01-30	0	89	1259	Peshawar	7.07
2021-01-31	0	121	1185	Peshawar	10.21
2021-02-01	0	131	1180	Peshawar	11.1
2021-02-02	0	60	1060	Peshawar	5.66
2021-02-03	0	66	1221	Peshawar	5.41
2021-02-04	0	113	1342	Peshawar	8.42
2021-02-05	0	90	1311	Peshawar	6.86
2021-02-06	0	76	1330	Peshawar	5.71
2021-02-07	0	84	1410	Peshawar	5.96
2021-02-08	0	93	1451	Peshawar	6.41
2021-02-09	0	36	1411	Peshawar	2.55
2021-02-10	0	71	1470	Peshawar	4.83
2021-02-11	1	94	1459	Peshawar	6.44
2021-02-12	1	92	1469	Peshawar	6.26
2021-02-13	1	75	1480	Peshawar	5.07
2021-02-14	1	106	1490	Peshawar	7.11
2021-02-15	1	70	1475	Peshawar	4.75
2021-02-16	1	38	1451	Peshawar	2.62
2021-02-17	1	119	1402	Peshawar	8.49
2021-02-18	1	76	1419	Peshawar	5.36
2021-02-19	1	73	1433	Peshawar	5.09
2021-02-20	1	63	1450	Peshawar	4.34
2021-02-21	1	58	1439	Peshawar	4.03
2021-02-22	1	68	1461	Peshawar	4.65
2021-02-23	1	48	1437	Peshawar	3.34
2021-02-24	1	56	1455	Peshawar	3.85
2021-02-25	1	96	1501	Peshawar	6.4
2021-02-26	1	115	1523	Peshawar	7.55
2021-02-27	1	153	1523	Peshawar	10.05
2021-02-28	1	69	1493	Peshawar	4.62
2021-03-01	1	145	1607	Peshawar	9.02302
2021-03-02	1	50	1550	Peshawar	3.22581
2021-03-03	1	92	1594	Peshawar	5.77164
2021-03-04	1	85	1623	Peshawar	5.23722
2021-03-05	1	114	1701	Peshawar	6.70194
2021-03-06	1	105	1698	Peshawar	6.18375
2021-03-07	1	94	1656	Peshawar	5.67633
2021-03-08	1	179	1781	Peshawar	10.0505
2021-03-09	1	33	1410	Peshawar	2.34043
2021-03-10	1	115	1720	Peshawar	6.68605
2021-03-11	1	129	1780	Peshawar	7.24719
2021-03-12	1	161	1853	Peshawar	8.68861
2021-03-13		111	1680	Peshawar	6.60714
2021-03-14		204	1997	Peshawar	10.2153
2021-03-15		192	1962	Peshawar	9.78593
2021-03-16		119	1420	Peshawar	8.38028
2021-03-17		190	1530	Peshawar	12.4183
2021-03-18		262	1702	Peshawar	15.3937
2021-03-19		228	1487	Peshawar	15.3329
2021-03-20		300	1754	Peshawar	17.1038
2021-03-21		239	1617	Peshawar	14.7805
2021-03-22		406	2032	Peshawar	19.9803
2021-03-23		167	926	Peshawar	18.0346
2021-03-24		347	1864	Peshawar	18.6159
2021-03-25		327	1810	Peshawar	18.0663
2021-03-26		410	1893	Peshawar	21.6587
2021-03-27		473	1971	Peshawar	23.998
2021-03-28		380	1600	Peshawar	23.75
2021-03-29		330	1359	Peshawar	24.2826
2021-03-30		165	765	Peshawar	21.5686
2021-03-31		376	1971	Peshawar	19.0766

## Sheet: school_reopenings
Date	date_dum	new_cases	new_tests	city	posi_rate
2020-09-15		21	3052	Islamabad	0.69
2020-09-16		22	2303	Islamabad	0.96
2020-09-17		21	3052	Islamabad	0.69
2020-09-18		28	3080	Islamabad	0.91
2020-09-19		53	3569	Islamabad	1.49
2020-09-20		38	3210	Islamabad	1.18
2020-09-21		38	4243	Islamabad	0.9
2020-09-22		45	3280	Islamabad	1.37
2020-09-23		39	3699	Islamabad	1.05
2020-09-24		42	6149	Islamabad	0.68
2020-09-25		36	3997	Islamabad	0.9
2020-09-26		43	4097	Islamabad	1.05
2020-09-27		73	4520	Islamabad	1.62
2020-09-28		30	3544	Islamabad	0.85
2020-09-29		62	4004	Islamabad	1.55
2020-09-30		49	3442	Islamabad	1.42
2020-10-01		30	4678	Islamabad	0.64
2020-10-02		39	2228	Islamabad	1.75
2020-10-03		63	3550	Islamabad	1.77
2020-10-04		53	4746	Islamabad	1.12
2020-10-05		23	3053	Islamabad	0.75
2020-10-06		56	4000	Islamabad	1.4
2020-10-07		91	2979	Islamabad	3.05
2020-10-08		73	5398	Islamabad	1.35
2020-10-09		113	4443	Islamabad	2.54
2020-10-10		88	4658	Islamabad	1.89
2020-10-11		86	4541	Islamabad	1.89
2020-10-12		35	2855	Islamabad	1.23
2020-10-13		97	4523	Islamabad	2.14
2020-10-14		98	4594	Islamabad	2.13
2020-10-15		155	4832	Islamabad	3.21
2020-10-16		100	4985	Islamabad	2.01
2020-10-17		132	5002	Islamabad	2.64
2020-10-18		83	4682	Islamabad	1.77
2020-10-19		73	2478	Islamabad	2.95
2020-10-20		118	3697	Islamabad	3.19
2020-10-21		122	3798	Islamabad	3.21
2020-10-22		129	4406	Islamabad	2.93
2020-10-23		140	4704	Islamabad	2.98
2020-10-24		186	4944	Islamabad	3.76
2020-10-25		157	4056	Islamabad	3.87
2020-10-26		91	2990	Islamabad	3.04
2020-10-27		169	3249	Islamabad	5.2
2020-10-28		119	4023	Islamabad	2.96
2020-10-29		154	4810	Islamabad	3.2
2020-10-30		140	5229	Islamabad	2.68
2020-10-31		224	3902	Islamabad	5.74
2020-11-01		152	4271	Islamabad	3.56
2020-11-02		119	2608	Islamabad	4.56
2020-11-03		154	4059	Islamabad	3.79
2020-11-04		228	2958	Islamabad	7.71
2020-11-05		223	6449	Islamabad	3.46
2020-11-06		273	5740	Islamabad	4.76
2020-11-07		335	6496	Islamabad	5.16
2020-11-08		255	6290	Islamabad	4.05
2020-11-09		304	4065	Islamabad	7.48
2020-11-10		249	5065	Islamabad	4.92
2020-11-11		322	5453	Islamabad	5.91
2020-11-12		333	6789	Islamabad	4.9
2020-11-13		357	7187	Islamabad	4.97
2020-11-14		411	6267	Islamabad	6.56
2020-11-15		461	7420	Islamabad	6.21
2020-11-16		224	7420	Islamabad	3.02
2020-11-17		226	1917	Islamabad	11.79
2020-11-18		427	5975	Islamabad	7.15
2020-11-19		407	6132	Islamabad	6.64
2020-11-20		441	6153	Islamabad	7.17
2020-11-21		458	7025	Islamabad	6.52
2020-11-22		392	7098	Islamabad	5.52
2020-11-23		449	5550	Islamabad	8.09
2020-11-24		537	6804	Islamabad	7.89
2020-11-25		424	7158	Islamabad	5.92
2020-11-26		576	8016	Islamabad	7.19
2020-11-27		425	7282	Islamabad	5.84
2020-11-28		447	7446	Islamabad	6
2020-11-29		355	6699	Islamabad	5.3
2020-11-30		341	5149	Islamabad	6.62
2020-12-01		283	6553	Islamabad	4.32
2020-12-02		342	5008	Islamabad	6.83
2020-12-03		417	6306	Islamabad	6.61
2020-12-04		474	5805	Islamabad	8.17
2020-12-05		353	6696	Islamabad	5.27
2020-12-06		422	6852	Islamabad	6.16
2020-12-07		402	4901	Islamabad	8.2
2020-12-08		245	5019	Islamabad	4.88
2020-12-09		359	5719	Islamabad	6.28
2020-12-10		275	5888	Islamabad	4.67
2020-12-11		319	6629	Islamabad	4.81
2020-12-12		286	6695	Islamabad	4.27
2020-12-13		279	5965	Islamabad	4.68
2020-12-14		261	4080	Islamabad	6.4
2020-12-15		205	4771	Islamabad	4.3
2020-12-16		158	5375	Islamabad	2.94
2020-12-17		238	6589	Islamabad	3.61
2020-12-18		259	4755	Islamabad	5.45
2020-12-19		205	5749	Islamabad	3.57
2020-12-20		212	5403	Islamabad	3.92
2020-12-21		140	3916	Islamabad	3.58
2020-12-22		159	4663	Islamabad	3.41
2020-12-23		67	3770	Islamabad	1.78
2020-12-24		238	4683	Islamabad	5.08
2020-12-25		123	4092	Islamabad	3.01
2020-12-26		137	3673	Islamabad	3.73
2020-12-27		136	3571	Islamabad	3.81
2020-12-28		155	2609	Islamabad	5.94
2020-12-29		118	4219	Islamabad	2.8
2020-12-30		166	4175	Islamabad	3.98
2020-12-31		146	4433	Islamabad	3.29
2021-01-01		186	4449	Islamabad	4.18
2021-01-02	0	132	3891	Islamabad	3.39
2021-01-03	0	126	4043	Islamabad	3.12
2021-01-04	0	117	2560	Islamabad	4.57
2021-01-05	0	132	3713	Islamabad	3.56
2021-01-06	0	136	4870	Islamabad	2.79
2021-01-07	0	156	5167	Islamabad	3.02
2021-01-08	0	155	4492	Islamabad	3.45
2021-01-09	0	128	4980	Islamabad	2.57
2021-01-10	0	150	4998	Islamabad	3
2021-01-11	0	122	3546	Islamabad	3.44
2021-01-12	0	98	5263	Islamabad	1.86
2021-01-13	0	122	5710	Islamabad	2.14
2021-01-14	0	162	5264	Islamabad	3.08
2021-01-15	0	125	5153	Islamabad	2.43
2021-01-16	0	139	6784	Islamabad	2.05
2021-01-17	0	131	5477	Islamabad	2.39
2021-01-18	0	92	4478	Islamabad	2.05
2021-01-19	0	66	5826	Islamabad	1.13
2021-01-20	0	127	6540	Islamabad	1.94
2021-01-21	0	126	5798	Islamabad	2.17
2021-01-22	0	118	5777	Islamabad	2.04
2021-01-23	0	81	6860	Islamabad	1.18
2021-01-24	0	84	7102	Islamabad	1.18
2021-01-25	0	102	4267	Islamabad	2.39
2021-01-26	0	77	5778	Islamabad	1.33
2021-01-27	0	80	5994	Islamabad	1.33
2021-01-28	0	104	5773	Islamabad	1.8
2021-01-29	0	100	6152	Islamabad	1.63
2021-01-30	0	79	6168	Islamabad	1.28
2021-01-31	0	104	6713	Islamabad	1.55
2021-02-01	1	59	5059	Islamabad	1.17
2021-02-02	1	75	6171	Islamabad	1.22
2021-02-03	1	68	6248	Islamabad	1.09
2021-02-04	1	94	5895	Islamabad	1.59
2021-02-05	1	79	5808	Islamabad	1.36
2021-02-06	1	85	3662	Islamabad	2.32
2021-02-07	1	115	4922	Islamabad	2.34
2021-02-08	1	60	4283	Islamabad	1.4
2021-02-09	1	86	3557	Islamabad	2.42
2021-02-10	1	108	4428	Islamabad	2.44
2021-02-11	1	91	4747	Islamabad	1.92
2021-02-12	1	122	5397	Islamabad	2.26
2021-02-13	1	112	5065	Islamabad	2.21
2021-02-14	1	77	3485	Islamabad	2.21
2021-02-15	1	98	3757	Islamabad	2.61
2021-02-16	1	120	3845	Islamabad	3.12
2021-02-17	1	113	4995	Islamabad	2.26
2021-02-18	1	108	4783	Islamabad	2.26
2021-02-19	1	116	3456	Islamabad	3.36
2021-02-20	1	137	5142	Islamabad	2.66
2021-02-21	1	120	5779	Islamabad	2.08
2021-02-22	1	83	3150	Islamabad	2.63
2021-02-23	1	138	4580	Islamabad	3.01
2021-02-24	1	130	4705	Islamabad	2.76
2021-02-25	1	148	5153	Islamabad	2.87
2021-02-26	1	131	6252	Islamabad	2.1
2021-02-27	1	74	4382	Islamabad	1.69
2021-02-28	1	153	4338	Islamabad	3.53
2021-03-01	1	114	3907	Islamabad	2.91784
2021-03-02	1	143	3836	Islamabad	3.72784
2021-03-03		174	3934	Islamabad	4.42298
2021-03-04		231	5766	Islamabad	4.00624
2021-03-05		157	4803	Islamabad	3.26879
2021-03-06		251	4059	Islamabad	6.18379
2021-03-07		190	4084	Islamabad	4.6523
2021-03-08		221	4578	Islamabad	4.82744
2021-03-09		236	4847	Islamabad	4.86899
2021-03-10		253	9240	Islamabad	2.7381
2021-03-11		350	6863	Islamabad	5.09981
2021-03-12		384	6224	Islamabad	6.16967
2021-03-13		402	6105	Islamabad	6.58477
2021-03-14		345	6734	Islamabad	5.12326
2021-03-15		371	4773	Islamabad	7.77289
2021-03-16		414	5369	Islamabad	7.71093
2021-03-17		443	5260	Islamabad	8.42205
2021-03-18		538	6919	Islamabad	7.77569
2021-03-19		620	7291	Islamabad	8.50363
2021-03-20		747	5958	Islamabad	12.5378
2021-03-21		571	6728	Islamabad	8.48692
2021-03-22		672	7308	Islamabad	9.1954
2021-03-23		590	5384	Islamabad	10.9584
2021-03-24		460	5226	Islamabad	8.80214
2021-03-25		548	5362	Islamabad	10.2201
2021-03-26		663	6733	Islamabad	9.84702
2021-03-27		709	6601	Islamabad	10.7
2021-03-28		538	6460	Islamabad	8.32817
2021-03-29		856	5359	Islamabad	15.9731
2021-03-30		754	6126	Islamabad	12.3082
2021-03-31		629	5976	Islamabad	10.5254
2020-09-15		46	982	Peshawar	4.68
2020-09-16		19	724	Peshawar	2.62
2020-09-17		22	954	Peshawar	2.31
2020-09-18		14	540	Peshawar	2.59
2020-09-19		13	1121	Peshawar	1.16
2020-09-20		11	1112	Peshawar	0.99
2020-09-21		18	999	Peshawar	1.8
2020-09-22		8	587	Peshawar	1.36
2020-09-23		13	1977	Peshawar	0.66
2020-09-24		14	2342	Peshawar	0.6
2020-09-25		8	1603	Peshawar	0.5
2020-09-26		18	1682	Peshawar	1.07
2020-09-27		8	1664	Peshawar	0.48
2020-09-28		19	1567	Peshawar	1.21
2020-09-29		18	1057	Peshawar	1.7
2020-09-30		9	942	Peshawar	0.96
2020-10-01		13	1338	Peshawar	0.97
2020-10-02		16	1472	Peshawar	1.09
2020-10-03		43	1780	Peshawar	2.42
2020-10-04		31	1436	Peshawar	2.16
2020-10-05		11	433	Peshawar	2.54
2020-10-06		19	1483	Peshawar	1.28
2020-10-07		6	1377	Peshawar	0.44
2020-10-08		24	1636	Peshawar	1.47
2020-10-09		24	914	Peshawar	2.63
2020-10-10		13	932	Peshawar	1.39
2020-10-11		27	868	Peshawar	3.11
2020-10-12		9	527	Peshawar	1.71
2020-10-13		3	276	Peshawar	1.09
2020-10-14		29	902	Peshawar	3.22
2020-10-15		11	878	Peshawar	1.25
2020-10-16		21	831	Peshawar	2.53
2020-10-17		13	550	Peshawar	2.36
2020-10-18		22	766	Peshawar	2.87
2020-10-19		12	541	Peshawar	2.22
2020-10-20		8	274	Peshawar	2.92
2020-10-21		15	575	Peshawar	2.61
2020-10-22		22	921	Peshawar	2.39
2020-10-23		32	898	Peshawar	3.56
2020-10-24		27	673	Peshawar	4.01
2020-10-25		38	922	Peshawar	4.12
2020-10-26		9	517	Peshawar	1.74
2020-10-27		15	505	Peshawar	2.97
2020-10-28		20	791	Peshawar	2.53
2020-10-29		32	843	Peshawar	3.8
2020-10-30		25	809	Peshawar	3.09
2020-10-31		24	815	Peshawar	2.94
2020-11-01		39	852	Peshawar	4.58
2020-11-02		37	829	Peshawar	4.46
2020-11-03		25	697	Peshawar	3.59
2020-11-04		35	918	Peshawar	3.81
2020-11-05		58	1007	Peshawar	5.76
2020-11-06		51	936	Peshawar	5.45
2020-11-07		38	889	Peshawar	4.27
2020-11-08		48	826	Peshawar	5.81
2020-11-09		101	1042	Peshawar	9.69
2020-11-10		37	732	Peshawar	5.05
2020-11-11		52	941	Peshawar	5.53
2020-11-12		89	989	Peshawar	9
2020-11-13		93	944	Peshawar	9.85
2020-11-14		126	1150	Peshawar	10.96
2020-11-15		147	1042	Peshawar	14.11
2020-11-16		88	887	Peshawar	9.92
2020-11-17		32	476	Peshawar	6.72
2020-11-18		90	1250	Peshawar	7.2
2020-11-19		103	1201	Peshawar	8.58
2020-11-20		163	1349	Peshawar	12.08
2020-11-21		154	1150	Peshawar	13.39
2020-11-22		226	1265	Peshawar	17.87
2020-11-23		188	985	Peshawar	19.09
2020-11-24		83	642	Peshawar	12.93
2020-11-25		165	1055	Peshawar	15.64
2020-11-26		155	1123	Peshawar	13.8
2020-11-27		238	1211	Peshawar	19.65
2020-11-28		123	1213	Peshawar	10.14
2020-11-29		107	962	Peshawar	11.12
2020-11-30		174	962	Peshawar	18.09
2020-12-01		74	378	Peshawar	19.58
2020-12-02		133	1314	Peshawar	10.12
2020-12-03		101	1101	Peshawar	9.17
2020-12-04		209	1357	Peshawar	15.4
2020-12-05		143	1345	Peshawar	10.63
2020-12-06		267	1667	Peshawar	16.02
2020-12-07		284	1705	Peshawar	16.66
2020-12-08		112	751	Peshawar	14.91
2020-12-09		179	1375	Peshawar	13.02
2020-12-10		134	1261	Peshawar	10.63
2020-12-11		196	1678	Peshawar	11.68
2020-12-12		164	1090	Peshawar	15.05
2020-12-13		305	1687	Peshawar	18.08
2020-12-14		158	996	Peshawar	15.86
2020-12-15		127	667	Peshawar	19.04
2020-12-16		232	1451	Peshawar	15.99
2020-12-17		184	1379	Peshawar	13.34
2020-12-18		214	2307	Peshawar	9.28
2020-12-19		235	2546	Peshawar	9.23
2020-12-20		181	2503	Peshawar	7.23
2020-12-21		151	2374	Peshawar	6.36
2020-12-22		74	1835	Peshawar	4.03
2020-12-23		187	1856	Peshawar	10.08
2020-12-24		191	1743	Peshawar	10.96
2020-12-25		174	2474	Peshawar	7.03
2020-12-26		119	2745	Peshawar	4.34
2020-12-27		162	2322	Peshawar	6.98
2020-12-28		130	2010	Peshawar	6.47
2020-12-29		110	2222	Peshawar	4.95
2020-12-30		88	1220	Peshawar	7.21
2020-12-31		160	1197	Peshawar	13.37
2021-01-01		156	1130	Peshawar	13.81
2021-01-02	0	168	1081	Peshawar	15.54
2021-01-03	0	111	915	Peshawar	12.13
2021-01-04	0	73	521	Peshawar	14.01
2021-01-05	0	90	729	Peshawar	12.35
2021-01-06	0	99	1135	Peshawar	8.72
2021-01-07	0	115	1046	Peshawar	10.99
2021-01-08	0	210	1668	Peshawar	12.59
2021-01-09	0	77	1205	Peshawar	6.39
2021-01-10	0	190	1514	Peshawar	12.55
2021-01-11	0	159	1389	Peshawar	11.45
2021-01-12	0	89	897	Peshawar	9.92
2021-01-13	0	158	1592	Peshawar	9.92
2021-01-14	0	193	1783	Peshawar	10.82
2021-01-15	0	172	1263	Peshawar	13.62
2021-01-16	0	161	1440	Peshawar	11.18
2021-01-17	0	188	1509	Peshawar	12.46
2021-01-18	0	139	1230	Peshawar	11.3
2021-01-19	0	70	596	Peshawar	11.74
2021-01-20	0	76	1410	Peshawar	5.39
2021-01-21	0	166	1372	Peshawar	12.1
2021-01-22	0	139	1387	Peshawar	10.02
2021-01-23	0	143	1282	Peshawar	11.15
2021-01-24	0	143	1267	Peshawar	11.29
2021-01-25	0	112	1152	Peshawar	9.72
2021-01-26	0	108	1052	Peshawar	10.27
2021-01-27	0	105	1343	Peshawar	7.82
2021-01-28	0	101	1379	Peshawar	7.32
2021-01-29	0	155	1382	Peshawar	11.22
2021-01-30	0	89	1259	Peshawar	7.07
2021-01-31	0	121	1185	Peshawar	10.21
2021-02-01	1	131	1180	Peshawar	11.1
2021-02-02	1	60	1060	Peshawar	5.66
2021-02-03	1	66	1221	Peshawar	5.41
2021-02-04	1	113	1342	Peshawar	8.42
2021-02-05	1	90	1311	Peshawar	6.86
2021-02-06	1	76	1330	Peshawar	5.71
2021-02-07	1	84	1410	Peshawar	5.96
2021-02-08	1	93	1451	Peshawar	6.41
2021-02-09	1	36	1411	Peshawar	2.55
2021-02-10	1	71	1470	Peshawar	4.83
2021-02-11	1	94	1459	Peshawar	6.44
2021-02-12	1	92	1469	Peshawar	6.26
2021-02-13	1	75	1480	Peshawar	5.07
2021-02-14	1	106	1490	Peshawar	7.11
2021-02-15	1	70	1475	Peshawar	4.75
2021-02-16	1	38	1451	Peshawar	2.62
2021-02-17	1	119	1402	Peshawar	8.49
2021-02-18	1	76	1419	Peshawar	5.36
2021-02-19	1	73	1433	Peshawar	5.09
2021-02-20	1	63	1450	Peshawar	4.34
2021-02-21	1	58	1439	Peshawar	4.03
2021-02-22	1	68	1461	Peshawar	4.65
2021-02-23	1	48	1437	Peshawar	3.34
2021-02-24	1	56	1455	Peshawar	3.85
2021-02-25	1	96	1501	Peshawar	6.4
2021-02-26	1	115	1523	Peshawar	7.55
2021-02-27	1	153	1523	Peshawar	10.05
2021-02-28	1	69	1493	Peshawar	4.62
2021-03-01	1	145	1607	Peshawar	9.02302
2021-03-02	1	50	1550	Peshawar	3.22581
2021-03-03		92	1594	Peshawar	5.77164
2021-03-04		85	1623	Peshawar	5.23722
2021-03-05		114	1701	Peshawar	6.70194
2021-03-06		105	1698	Peshawar	6.18375
2021-03-07		94	1656	Peshawar	5.67633
2021-03-08		179	1781	Peshawar	10.0505
2021-03-09		33	1410	Peshawar	2.34043
2021-03-10		115	1720	Peshawar	6.68605
2021-03-11		129	1780	Peshawar	7.24719
2021-03-12		161	1853	Peshawar	8.68861
2021-03-13		111	1680	Peshawar	6.60714
2021-03-14		204	1997	Peshawar	10.2153
2021-03-15		192	1962	Peshawar	9.78593
2021-03-16		119	1420	Peshawar	8.38028
2021-03-17		190	1530	Peshawar	12.4183
2021-03-18		262	1702	Peshawar	15.3937
2021-03-19		228	1487	Peshawar	15.3329
2021-03-20		300	1754	Peshawar	17.1038
2021-03-21		239	1617	Peshawar	14.7805
2021-03-22		406	2032	Peshawar	19.9803
2021-03-23		167	926	Peshawar	18.0346
2021-03-24		347	1864	Peshawar	18.6159
2021-03-25		327	1810	Peshawar	18.0663
2021-03-26		410	1893	Peshawar	21.6587
2021-03-27		473	1971	Peshawar	23.998
2021-03-28		380	1600	Peshawar	23.75
2021-03-29		330	1359	Peshawar	24.2826
2021-03-30		165	765	Peshawar	21.5686
2021-03-31		376	1971	Peshawar	19.0766

## Sheet: school_reopenings_20days
Date	date_dum	new_cases	new_tests	city	posi_rate
2020-09-15		21	3052	Islamabad	0.69
2020-09-16		22	2303	Islamabad	0.96
2020-09-17		21	3052	Islamabad	0.69
2020-09-18		28	3080	Islamabad	0.91
2020-09-19		53	3569	Islamabad	1.49
2020-09-20		38	3210	Islamabad	1.18
2020-09-21		38	4243	Islamabad	0.9
2020-09-22		45	3280	Islamabad	1.37
2020-09-23		39	3699	Islamabad	1.05
2020-09-24		42	6149	Islamabad	0.68
2020-09-25		36	3997	Islamabad	0.9
2020-09-26		43	4097	Islamabad	1.05
2020-09-27		73	4520	Islamabad	1.62
2020-09-28		30	3544	Islamabad	0.85
2020-09-29		62	4004	Islamabad	1.55
2020-09-30		49	3442	Islamabad	1.42
2020-10-01		30	4678	Islamabad	0.64
2020-10-02		39	2228	Islamabad	1.75
2020-10-03		63	3550	Islamabad	1.77
2020-10-04		53	4746	Islamabad	1.12
2020-10-05		23	3053	Islamabad	0.75
2020-10-06		56	4000	Islamabad	1.4
2020-10-07		91	2979	Islamabad	3.05
2020-10-08		73	5398	Islamabad	1.35
2020-10-09		113	4443	Islamabad	2.54
2020-10-10		88	4658	Islamabad	1.89
2020-10-11		86	4541	Islamabad	1.89
2020-10-12		35	2855	Islamabad	1.23
2020-10-13		97	4523	Islamabad	2.14
2020-10-14		98	4594	Islamabad	2.13
2020-10-15		155	4832	Islamabad	3.21
2020-10-16		100	4985	Islamabad	2.01
2020-10-17		132	5002	Islamabad	2.64
2020-10-18		83	4682	Islamabad	1.77
2020-10-19		73	2478	Islamabad	2.95
2020-10-20		118	3697	Islamabad	3.19
2020-10-21		122	3798	Islamabad	3.21
2020-10-22		129	4406	Islamabad	2.93
2020-10-23		140	4704	Islamabad	2.98
2020-10-24		186	4944	Islamabad	3.76
2020-10-25		157	4056	Islamabad	3.87
2020-10-26		91	2990	Islamabad	3.04
2020-10-27		169	3249	Islamabad	5.2
2020-10-28		119	4023	Islamabad	2.96
2020-10-29		154	4810	Islamabad	3.2
2020-10-30		140	5229	Islamabad	2.68
2020-10-31		224	3902	Islamabad	5.74
2020-11-01		152	4271	Islamabad	3.56
2020-11-02		119	2608	Islamabad	4.56
2020-11-03		154	4059	Islamabad	3.79
2020-11-04		228	2958	Islamabad	7.71
2020-11-05		223	6449	Islamabad	3.46
2020-11-06		273	5740	Islamabad	4.76
2020-11-07		335	6496	Islamabad	5.16
2020-11-08		255	6290	Islamabad	4.05
2020-11-09		304	4065	Islamabad	7.48
2020-11-10		249	5065	Islamabad	4.92
2020-11-11		322	5453	Islamabad	5.91
2020-11-12		333	6789	Islamabad	4.9
2020-11-13		357	7187	Islamabad	4.97
2020-11-14		411	6267	Islamabad	6.56
2020-11-15		461	7420	Islamabad	6.21
2020-11-16		224	7420	Islamabad	3.02
2020-11-17		226	1917	Islamabad	11.79
2020-11-18		427	5975	Islamabad	7.15
2020-11-19		407	6132	Islamabad	6.64
2020-11-20		441	6153	Islamabad	7.17
2020-11-21		458	7025	Islamabad	6.52
2020-11-22		392	7098	Islamabad	5.52
2020-11-23		449	5550	Islamabad	8.09
2020-11-24		537	6804	Islamabad	7.89
2020-11-25		424	7158	Islamabad	5.92
2020-11-26		576	8016	Islamabad	7.19
2020-11-27		425	7282	Islamabad	5.84
2020-11-28		447	7446	Islamabad	6
2020-11-29		355	6699	Islamabad	5.3
2020-11-30		341	5149	Islamabad	6.62
2020-12-01		283	6553	Islamabad	4.32
2020-12-02		342	5008	Islamabad	6.83
2020-12-03		417	6306	Islamabad	6.61
2020-12-04		474	5805	Islamabad	8.17
2020-12-05		353	6696	Islamabad	5.27
2020-12-06		422	6852	Islamabad	6.16
2020-12-07		402	4901	Islamabad	8.2
2020-12-08		245	5019	Islamabad	4.88
2020-12-09		359	5719	Islamabad	6.28
2020-12-10		275	5888	Islamabad	4.67
2020-12-11		319	6629	Islamabad	4.81
2020-12-12		286	6695	Islamabad	4.27
2020-12-13		279	5965	Islamabad	4.68
2020-12-14		261	4080	Islamabad	6.4
2020-12-15		205	4771	Islamabad	4.3
2020-12-16		158	5375	Islamabad	2.94
2020-12-17		238	6589	Islamabad	3.61
2020-12-18		259	4755	Islamabad	5.45
2020-12-19		205	5749	Islamabad	3.57
2020-12-20		212	5403	Islamabad	3.92
2020-12-21		140	3916	Islamabad	3.58
2020-12-22		159	4663	Islamabad	3.41
2020-12-23		67	3770	Islamabad	1.78
2020-12-24		238	4683	Islamabad	5.08
2020-12-25		123	4092	Islamabad	3.01
2020-12-26		137	3673	Islamabad	3.73
2020-12-27		136	3571	Islamabad	3.81
2020-12-28		155	2609	Islamabad	5.94
2020-12-29		118	4219	Islamabad	2.8
2020-12-30		166	4175	Islamabad	3.98
2020-12-31		146	4433	Islamabad	3.29
2021-01-01		186	4449	Islamabad	4.18
2021-01-02		132	3891	Islamabad	3.39
2021-01-03		126	4043	Islamabad	3.12
2021-01-04		117	2560	Islamabad	4.57
2021-01-05		132	3713	Islamabad	3.56
2021-01-06		136	4870	Islamabad	2.79
2021-01-07		156	5167	Islamabad	3.02
2021-01-08		155	4492	Islamabad	3.45
2021-01-09		128	4980	Islamabad	2.57
2021-01-10		150	4998	Islamabad	3
2021-01-11		122	3546	Islamabad	3.44
2021-01-12		98	5263	Islamabad	1.86
2021-01-13		122	5710	Islamabad	2.14
2021-01-14		162	5264	Islamabad	3.08
2021-01-15		125	5153	Islamabad	2.43
2021-01-16		139	6784	Islamabad	2.05
2021-01-17		131	5477	Islamabad	2.39
2021-01-18		92	4478	Islamabad	2.05
2021-01-19		66	5826	Islamabad	1.13
2021-01-20		127	6540	Islamabad	1.94
2021-01-21		126	5798	Islamabad	2.17
2021-01-22	0	118	5777	Islamabad	2.04
2021-01-23	0	81	6860	Islamabad	1.18
2021-01-24	0	84	7102	Islamabad	1.18
2021-01-25	0	102	4267	Islamabad	2.39
2021-01-26	0	77	5778	Islamabad	1.33
2021-01-27	0	80	5994	Islamabad	1.33
2021-01-28	0	104	5773	Islamabad	1.8
2021-01-29	0	100	6152	Islamabad	1.63
2021-01-30	0	79	6168	Islamabad	1.28
2021-01-31	0	104	6713	Islamabad	1.55
2021-02-01	0	59	5059	Islamabad	1.17
2021-02-02	0	75	6171	Islamabad	1.22
2021-02-03	0	68	6248	Islamabad	1.09
2021-02-04	0	94	5895	Islamabad	1.59
2021-02-05	0	79	5808	Islamabad	1.36
2021-02-06	0	85	3662	Islamabad	2.32
2021-02-07	0	115	4922	Islamabad	2.34
2021-02-08	0	60	4283	Islamabad	1.4
2021-02-09	0	86	3557	Islamabad	2.42
2021-02-10	0	108	4428	Islamabad	2.44
2021-02-11	0	91	4747	Islamabad	1.92
2021-02-12	0	122	5397	Islamabad	2.26
2021-02-13	0	112	5065	Islamabad	2.21
2021-02-14	0	77	3485	Islamabad	2.21
2021-02-15	0	98	3757	Islamabad	2.61
2021-02-16	0	120	3845	Islamabad	3.12
2021-02-17	0	113	4995	Islamabad	2.26
2021-02-18	0	108	4783	Islamabad	2.26
2021-02-19	0	116	3456	Islamabad	3.36
2021-02-20	0	137	5142	Islamabad	2.66
2021-02-21	1	120	5779	Islamabad	2.08
2021-02-22	1	83	3150	Islamabad	2.63
2021-02-23	1	138	4580	Islamabad	3.01
2021-02-24	1	130	4705	Islamabad	2.76
2021-02-25	1	148	5153	Islamabad	2.87
2021-02-26	1	131	6252	Islamabad	2.1
2021-02-27	1	74	4382	Islamabad	1.69
2021-02-28	1	153	4338	Islamabad	3.53
2021-03-01	1	114	3907	Islamabad	2.91784
2021-03-02	1	143	3836	Islamabad	3.72784
2021-03-03	1	174	3934	Islamabad	4.42298
2021-03-04	1	231	5766	Islamabad	4.00624
2021-03-05	1	157	4803	Islamabad	3.26879
2021-03-06	1	251	4059	Islamabad	6.18379
2021-03-07	1	190	4084	Islamabad	4.6523
2021-03-08	1	221	4578	Islamabad	4.82744
2021-03-09	1	236	4847	Islamabad	4.86899
2021-03-10	1	253	9240	Islamabad	2.7381
2021-03-11	1	350	6863	Islamabad	5.09981
2021-03-12	1	384	6224	Islamabad	6.16967
2021-03-13	1	402	6105	Islamabad	6.58477
2021-03-14	1	345	6734	Islamabad	5.12326
2021-03-15	1	371	4773	Islamabad	7.77289
2021-03-16	1	414	5369	Islamabad	7.71093
2021-03-17	1	443	5260	Islamabad	8.42205
2021-03-18	1	538	6919	Islamabad	7.77569
2021-03-19	1	620	7291	Islamabad	8.50363
2021-03-20	1	747	5958	Islamabad	12.5378
2021-03-21	1	571	6728	Islamabad	8.48692
2021-03-22	1	672	7308	Islamabad	9.1954
2021-03-23		590	5384	Islamabad	10.9584
2021-03-24		460	5226	Islamabad	8.80214
2021-03-25		548	5362	Islamabad	10.2201
2021-03-26		663	6733	Islamabad	9.84702
2021-03-27		709	6601	Islamabad	10.7
2021-03-28		538	6460	Islamabad	8.32817
2021-03-29		856	5359	Islamabad	15.9731
2021-03-30		754	6126	Islamabad	12.3082
2021-03-31		629	5976	Islamabad	10.5254
2020-09-15		46	982	Peshawar	4.68
2020-09-16		19	724	Peshawar	2.62
2020-09-17		22	954	Peshawar	2.31
2020-09-18		14	540	Peshawar	2.59
2020-09-19		13	1121	Peshawar	1.16
2020-09-20		11	1112	Peshawar	0.99
2020-09-21		18	999	Peshawar	1.8
2020-09-22		8	587	Peshawar	1.36
2020-09-23		13	1977	Peshawar	0.66
2020-09-24		14	2342	Peshawar	0.6
2020-09-25		8	1603	Peshawar	0.5
2020-09-26		18	1682	Peshawar	1.07
2020-09-27		8	1664	Peshawar	0.48
2020-09-28		19	1567	Peshawar	1.21
2020-09-29		18	1057	Peshawar	1.7
2020-09-30		9	942	Peshawar	0.96
2020-10-01		13	1338	Peshawar	0.97
2020-10-02		16	1472	Peshawar	1.09
2020-10-03		43	1780	Peshawar	2.42
2020-10-04		31	1436	Peshawar	2.16
2020-10-05		11	433	Peshawar	2.54
2020-10-06		19	1483	Peshawar	1.28
2020-10-07		6	1377	Peshawar	0.44
2020-10-08		24	1636	Peshawar	1.47
2020-10-09		24	914	Peshawar	2.63
2020-10-10		13	932	Peshawar	1.39
2020-10-11		27	868	Peshawar	3.11
2020-10-12		9	527	Peshawar	1.71
2020-10-13		3	276	Peshawar	1.09
2020-10-14		29	902	Peshawar	3.22
2020-10-15		11	878	Peshawar	1.25
2020-10-16		21	831	Peshawar	2.53
2020-10-17		13	550	Peshawar	2.36
2020-10-18		22	766	Peshawar	2.87
2020-10-19		12	541	Peshawar	2.22
2020-10-20		8	274	Peshawar	2.92
2020-10-21		15	575	Peshawar	2.61
2020-10-22		22	921	Peshawar	2.39
2020-10-23		32	898	Peshawar	3.56
2020-10-24		27	673	Peshawar	4.01
2020-10-25		38	922	Peshawar	4.12
2020-10-26		9	517	Peshawar	1.74
2020-10-27		15	505	Peshawar	2.97
2020-10-28		20	791	Peshawar	2.53
2020-10-29		32	843	Peshawar	3.8
2020-10-30		25	809	Peshawar	3.09
2020-10-31		24	815	Peshawar	2.94
2020-11-01		39	852	Peshawar	4.58
2020-11-02		37	829	Peshawar	4.46
2020-11-03		25	697	Peshawar	3.59
2020-11-04		35	918	Peshawar	3.81
2020-11-05		58	1007	Peshawar	5.76
2020-11-06		51	936	Peshawar	5.45
2020-11-07		38	889	Peshawar	4.27
2020-11-08		48	826	Peshawar	5.81
2020-11-09		101	1042	Peshawar	9.69
2020-11-10		37	732	Peshawar	5.05
2020-11-11		52	941	Peshawar	5.53
2020-11-12		89	989	Peshawar	9
2020-11-13		93	944	Peshawar	9.85
2020-11-14		126	1150	Peshawar	10.96
2020-11-15		147	1042	Peshawar	14.11
2020-11-16		88	887	Peshawar	9.92
2020-11-17		32	476	Peshawar	6.72
2020-11-18		90	1250	Peshawar	7.2
2020-11-19		103	1201	Peshawar	8.58
2020-11-20		163	1349	Peshawar	12.08
2020-11-21		154	1150	Peshawar	13.39
2020-11-22		226	1265	Peshawar	17.87
2020-11-23		188	985	Peshawar	19.09
2020-11-24		83	642	Peshawar	12.93
2020-11-25		165	1055	Peshawar	15.64
2020-11-26		155	1123	Peshawar	13.8
2020-11-27		238	1211	Peshawar	19.65
2020-11-28		123	1213	Peshawar	10.14
2020-11-29		107	962	Peshawar	11.12
2020-11-30		174	962	Peshawar	18.09
2020-12-01		74	378	Peshawar	19.58
2020-12-02		133	1314	Peshawar	10.12
2020-12-03		101	1101	Peshawar	9.17
2020-12-04		209	1357	Peshawar	15.4
2020-12-05		143	1345	Peshawar	10.63
2020-12-06		267	1667	Peshawar	16.02
2020-12-07		284	1705	Peshawar	16.66
2020-12-08		112	751	Peshawar	14.91
2020-12-09		179	1375	Peshawar	13.02
2020-12-10		134	1261	Peshawar	10.63
2020-12-11		196	1678	Peshawar	11.68
2020-12-12		164	1090	Peshawar	15.05
2020-12-13		305	1687	Peshawar	18.08
2020-12-14		158	996	Peshawar	15.86
2020-12-15		127	667	Peshawar	19.04
2020-12-16		232	1451	Peshawar	15.99
2020-12-17		184	1379	Peshawar	13.34
2020-12-18		214	2307	Peshawar	9.28
2020-12-19		235	2546	Peshawar	9.23
2020-12-20		181	2503	Peshawar	7.23
2020-12-21		151	2374	Peshawar	6.36
2020-12-22		74	1835	Peshawar	4.03
2020-12-23		187	1856	Peshawar	10.08
2020-12-24		191	1743	Peshawar	10.96
2020-12-25		174	2474	Peshawar	7.03
2020-12-26		119	2745	Peshawar	4.34
2020-12-27		162	2322	Peshawar	6.98
2020-12-28		130	2010	Peshawar	6.47
2020-12-29		110	2222	Peshawar	4.95
2020-12-30		88	1220	Peshawar	7.21
2020-12-31		160	1197	Peshawar	13.37
2021-01-01		156	1130	Peshawar	13.81
2021-01-02		168	1081	Peshawar	15.54
2021-01-03		111	915	Peshawar	12.13
2021-01-04		73	521	Peshawar	14.01
2021-01-05		90	729	Peshawar	12.35
2021-01-06		99	1135	Peshawar	8.72
2021-01-07		115	1046	Peshawar	10.99
2021-01-08		210	1668	Peshawar	12.59
2021-01-09		77	1205	Peshawar	6.39
2021-01-10		190	1514	Peshawar	12.55
2021-01-11		159	1389	Peshawar	11.45
2021-01-12		89	897	Peshawar	9.92
2021-01-13		158	1592	Peshawar	9.92
2021-01-14		193	1783	Peshawar	10.82
2021-01-15		172	1263	Peshawar	13.62
2021-01-16		161	1440	Peshawar	11.18
2021-01-17		188	1509	Peshawar	12.46
2021-01-18		139	1230	Peshawar	11.3
2021-01-19		70	596	Peshawar	11.74
2021-01-20		76	1410	Peshawar	5.39
2021-01-21		166	1372	Peshawar	12.1
2021-01-22	0	139	1387	Peshawar	10.02
2021-01-23	0	143	1282	Peshawar	11.15
2021-01-24	0	143	1267	Peshawar	11.29
2021-01-25	0	112	1152	Peshawar	9.72
2021-01-26	0	108	1052	Peshawar	10.27
2021-01-27	0	105	1343	Peshawar	7.82
2021-01-28	0	101	1379	Peshawar	7.32
2021-01-29	0	155	1382	Peshawar	11.22
2021-01-30	0	89	1259	Peshawar	7.07
2021-01-31	0	121	1185	Peshawar	10.21
2021-02-01	0	131	1180	Peshawar	11.1
2021-02-02	0	60	1060	Peshawar	5.66
2021-02-03	0	66	1221	Peshawar	5.41
2021-02-04	0	113	1342	Peshawar	8.42
2021-02-05	0	90	1311	Peshawar	6.86
2021-02-06	0	76	1330	Peshawar	5.71
2021-02-07	0	84	1410	Peshawar	5.96
2021-02-08	0	93	1451	Peshawar	6.41
2021-02-09	0	36	1411	Peshawar	2.55
2021-02-10	0	71	1470	Peshawar	4.83
2021-02-11	0	94	1459	Peshawar	6.44
2021-02-12	0	92	1469	Peshawar	6.26
2021-02-13	0	75	1480	Peshawar	5.07
2021-02-14	0	106	1490	Peshawar	7.11
2021-02-15	0	70	1475	Peshawar	4.75
2021-02-16	0	38	1451	Peshawar	2.62
2021-02-17	0	119	1402	Peshawar	8.49
2021-02-18	0	76	1419	Peshawar	5.36
2021-02-19	0	73	1433	Peshawar	5.09
2021-02-20	0	63	1450	Peshawar	4.34
2021-02-21	1	58	1439	Peshawar	4.03
2021-02-22	1	68	1461	Peshawar	4.65
2021-02-23	1	48	1437	Peshawar	3.34
2021-02-24	1	56	1455	Peshawar	3.85
2021-02-25	1	96	1501	Peshawar	6.4
2021-02-26	1	115	1523	Peshawar	7.55
2021-02-27	1	153	1523	Peshawar	10.05
2021-02-28	1	69	1493	Peshawar	4.62
2021-03-01	1	145	1607	Peshawar	9.02302
2021-03-02	1	50	1550	Peshawar	3.22581
2021-03-03	1	92	1594	Peshawar	5.77164
2021-03-04	1	85	1623	Peshawar	5.23722
2021-03-05	1	114	1701	Peshawar	6.70194
2021-03-06	1	105	1698	Peshawar	6.18375
2021-03-07	1	94	1656	Peshawar	5.67633
2021-03-08	1	179	1781	Peshawar	10.0505
2021-03-09	1	33	1410	Peshawar	2.34043
2021-03-10	1	115	1720	Peshawar	6.68605
2021-03-11	1	129	1780	Peshawar	7.24719
2021-03-12	1	161	1853	Peshawar	8.68861
2021-03-13	1	111	1680	Peshawar	6.60714
2021-03-14	1	204	1997	Peshawar	10.2153
2021-03-15	1	192	1962	Peshawar	9.78593
2021-03-16	1	119	1420	Peshawar	8.38028
2021-03-17	1	190	1530	Peshawar	12.4183
2021-03-18	1	262	1702	Peshawar	15.3937
2021-03-19	1	228	1487	Peshawar	15.3329
2021-03-20	1	300	1754	Peshawar	17.1038
2021-03-21	1	239	1617	Peshawar	14.7805
2021-03-22	1	406	2032	Peshawar	19.9803
2021-03-23		167	926	Peshawar	18.0346
2021-03-24		347	1864	Peshawar	18.6159
2021-03-25		327	1810	Peshawar	18.0663
2021-03-26		410	1893	Peshawar	21.6587
2021-03-27		473	1971	Peshawar	23.998
2021-03-28		380	1600	Peshawar	23.75
2021-03-29		330	1359	Peshawar	24.2826
2021-03-30		165	765	Peshawar	21.5686
2021-03-31		376	1971	Peshawar	19.0766
